# Supplementary material for: Crystal structure of bis­(2-{[(pyridin-2-yl)methyl­idene]amino}­benzoato-κ3 N,N′,O)cobalt(II) N,N-di­methyl­formamide sesquisolvate
Source: Acta Crystallogr Sect E Struct Rep Online. 2014 Sep 6;70(Pt 10):164–6. doi: 10.1107/S1600536814019485 (PMC4257231; doi:10.1107/S1600536814019485)
Supplement: Supplementary file 1 [file e-70-00164-sup1.cif]

##############################################################################
#                                                                            #
# This CIF contains the data in a paper accepted for publication in          #
# Acta Crystallographica Section E. It conforms to the requirements of       #
# Notes for Authors for Acta Crystallographica Section E, and has been       #
# peer reviewed under the auspices of the IUCr Commission on Journals.       #
#                                                                            #
# Full details of the Crystallographic Information File format               #
# are given in the paper "The Crystallographic Information File (CIF):       #
# a New Standard Archive File for Crystallography" by S. R. Hall, F. H.      #
# Allen and I. D. Brown [Acta Cryst. (1991), A47, 655-685].                  #
#                                                                            #
# The current version of the core CIF dictionary is obtainable from          #
# ftp://ftp.iucr.org/pub/cif_core.dic.                                       #
#                                                                            #
# Software is freely available for graphical display of the structure(s)     #
# in this CIF. For information consult the CIF software page                 #
# http://www.iucr.org/resources/cif/software.                                #
#                                                                            #
# This file may be used for bona fide research purposes within the           #
# scientific community so long as proper attribution is given to the journal # 
# article from which it was obtained.                                        #
#                                                                            #
##############################################################################
data_I
_database_code_depnum_ccdc_archive 'CCDC 1021534'
_audit_creation_method     'WinGX routine CIF_UPDATE'
_chemical_name_systematic
;\
Bis(2-{[(pyridin-2-yl)methylidene]amino}benzoato-\
\k^3^<i>N</i>,<i>N</i>',<i>O</i>)cobalt(II)
<i>N</i>,<i>N</i>-dimethylformamide sesquisolvate
;
_chemical_formula_moiety     'C26 H18 Co N4 O4, 1.5(C3 H7 N O)'
_chemical_formula_sum     'C30.50 H28.50 Co N5.50 O5.50'
_chemical_formula_iupac     '[Co (C13 H9 N2 O2)2], 1.5C3 H7 N O'
_chemical_formula_weight     619.02
_symmetry_cell_setting     triclinic
_symmetry_space_group_name_H-M     'P -1'
_symmetry_space_group_name_Hall     '-P 1'
loop_
    _symmetry_equiv_pos_as_xyz
    'x, y, z'
    '-x, -y, -z'
_cell_length_a     8.4361(6)
_cell_length_b     13.2603(10)
_cell_length_c     13.8664(10)
_cell_angle_alpha     110.061(7)
_cell_angle_beta     103.559(6)
_cell_angle_gamma     101.430(6)
_cell_volume     1348.9(2)
_cell_formula_units_Z     2
_cell_measurement_reflns_used     10672
_cell_measurement_theta_min     2.8267
_cell_measurement_theta_max     34.4503
_cell_measurement_temperature     100(2)
_exptl_crystal_description     block
_exptl_crystal_colour     red-brown
_exptl_crystal_size_max     0.40
_exptl_crystal_size_mid     0.30
_exptl_crystal_size_min     0.18
_exptl_crystal_density_diffrn     1.524
_exptl_crystal_density_method     'not measured'
_exptl_crystal_F_000     642
loop_
    _exptl_crystal_face_index_h
    _exptl_crystal_face_index_k
    _exptl_crystal_face_index_l
    _exptl_crystal_face_perp_dist
    0 0 -1 0.1393
    0 -1 3 0.1528
    -1 0 0 0.1158
    1 -1 0 0.1238
    3 -2 -1 0.1225
    0 1 0 0.0623
    0 -1 0 0.1191
_exptl_absorpt_coefficient_mu     0.692
_exptl_absorpt_correction_type     analytical
_exptl_absorpt_process_details
;
[<i>CrysAlis PRO</i> (Agilent, 2011) using an expression derived by
Clark &
Reid (1995)]
;
_exptl_absorpt_correction_T_min     0.821
_exptl_absorpt_correction_T_max     0.898
_exptl_special_details     ?
_diffrn_ambient_temperature     100(2)
_diffrn_radiation_type     MoK\a
_diffrn_radiation_wavelength     0.71073
_diffrn_radiation_monochromator     graphite
_diffrn_measurement_device_type     'Oxford Diffraction Xcalibur'
_diffrn_measurement_method     '\w scans'
_diffrn_detector_area_resol_mean     16.0009
_diffrn_reflns_number     33209
_diffrn_reflns_av_R_equivalents     0.0356
_diffrn_reflns_theta_min     2.83
_diffrn_reflns_theta_max     34
_diffrn_reflns_theta_full     33.5
_diffrn_measured_fraction_theta_max     0.976
_diffrn_measured_fraction_theta_full     0.994
_diffrn_reflns_limit_h_min     -12
_diffrn_reflns_limit_h_max     13
_diffrn_reflns_limit_k_min     -20
_diffrn_reflns_limit_k_max     19
_diffrn_reflns_limit_l_min     -21
_diffrn_reflns_limit_l_max     21
_refine_special_details
;
Refinement of <i>F</i>^2^ against ALL reflections. The weighted <i>R</i>-factor
<i>wR</i> and goodness of fit <i>S</i> are based on <i>F</i>^2^, conventional
<i>R</i>-factors <i>R</i> are based on <i>F</i>, with <i>F</i> set to zero for
negative <i>F</i>^2^. The threshold expression of <i>F</i>^2^ >
2\s(<i>F</i>^2^) is used only for calculating <i>R</i>-factors(gt) <i>etc</i>.
and is not relevant to the choice of reflections for refinement.
<i>R</i>-factors based on <i>F</i>^2^ are statistically about twice as large
as those based on <i>F</i>, and <i>R</i>- factors based on ALL data will be
even larger.
One solvent dmf molecule was modelled as being disordered about a
crystallographic inversion centre. The geometries were restrained to ideal
values.
;
_reflns_number_total     10748
_reflns_number_gt     8599
_reflns_threshold_expression     I>2\s(I)
_refine_ls_structure_factor_coef     Fsqd
_refine_ls_matrix_type     full
_refine_ls_R_factor_all     0.0639
_refine_ls_R_factor_gt     0.0481
_refine_ls_wR_factor_gt     0.1184
_refine_ls_wR_factor_ref     0.1265
_refine_ls_goodness_of_fit_ref     1.052
_refine_ls_restrained_S_all     1.105
_refine_ls_number_reflns     10748
_refine_ls_number_parameters     410
_refine_ls_number_restraints     35
_refine_ls_hydrogen_treatment     constr
_refine_ls_weighting_scheme     calc
_refine_ls_weighting_details
         'calc w=1/[\s^2^(Fo^2^)+(0.0594P)^2^+0.4745P] where P=(Fo^2^+2Fc^2^)/3'
_atom_sites_solution_hydrogens     geom
_atom_sites_solution_primary     direct
_atom_sites_solution_secondary     difmap
_refine_ls_shift/su_max     0.006
_refine_ls_shift/su_mean     0
_refine_diff_density_max     0.744
_refine_diff_density_min     -0.542
_refine_ls_extinction_method     none
loop_
    _atom_type_symbol
    _atom_type_description
    _atom_type_scat_dispersion_real
    _atom_type_scat_dispersion_imag
    _atom_type_scat_source
    C C 0.0033 0.0016 'International Tables Vol C Tables 4.2.6.8 and 6.1.1.4'
    H H 0 0 'International Tables Vol C Tables 4.2.6.8 and 6.1.1.4'
    N N 0.0061 0.0033 'International Tables Vol C Tables 4.2.6.8 and 6.1.1.4'
    O O 0.0106 0.006 'International Tables Vol C Tables 4.2.6.8 and 6.1.1.4'
    Co Co 0.3494 0.9721 'International Tables Vol C Tables 4.2.6.8 and 6.1.1.4'
_computing_data_collection
;
CrysAlis PRO (Agilent, 2011)
;
_computing_cell_refinement
;
CrysAlis PRO (Agilent, 2011)
;
_computing_data_reduction
;
CrysAlis PRO (Agilent, 2011)
;
_computing_structure_solution     'SIR92 (Altomare <i>et al.</i>, 1994)'
_computing_structure_refinement     'SHELXL97 (Sheldrick, 2008)'
_computing_molecular_graphics
;
ORTEPII (Johnson, 1976) and DIAMOND (Brandenburg, 1999)
;
_computing_publication_material     'publCIF (Westrip, 2010)'
loop_
    _atom_site_type_symbol
    _atom_site_label
    _atom_site_fract_x
    _atom_site_fract_y
    _atom_site_fract_z
    _atom_site_U_iso_or_equiv
    _atom_site_adp_type
    _atom_site_calc_flag
    _atom_site_refinement_flags
    _atom_site_occupancy
    _atom_site_symmetry_multiplicity
    _atom_site_disorder_assembly
    _atom_site_disorder_group
    Co Co1 0.50566(3) 0.996180(17) 0.747260(16) 0.01696(6) Uani d . 1 1 . .
    N N11 0.28320(17) 0.91486(12) 0.60369(11) 0.0197(2) Uani d . 1 1 . .
    C C12 0.2706(2) 0.97508(14) 0.54251(12) 0.0194(3) Uani d . 1 1 . .
    C C13 0.1383(2) 0.93697(15) 0.44446(14) 0.0255(3) Uani d . 1 1 . .
    H H13 0.1345 0.9792 0.4012 0.031 Uiso calc R 1 1 . .
    C C14 0.0121(2) 0.83562(17) 0.41152(15) 0.0307(4) Uani d . 1 1 . .
    H H14 -0.0801 0.8077 0.3453 0.037 Uiso calc R 1 1 . .
    C C15 0.0221(2) 0.77579(16) 0.47596(15) 0.0289(4) Uani d . 1 1 . .
    H H15 -0.0645 0.7073 0.4556 0.035 Uiso calc R 1 1 . .
    C C16 0.1607(2) 0.81754(15) 0.57109(14) 0.0245(3) Uani d . 1 1 . .
    H H16 0.1687 0.7755 0.6144 0.029 Uiso calc R 1 1 . .
    C C10 0.4017(2) 1.08481(13) 0.58651(12) 0.0192(3) Uani d . 1 1 . .
    H H10 0.4017 1.131 0.5472 0.023 Uiso calc R 1 1 . .
    N N10 0.51714(16) 1.11742(11) 0.67961(10) 0.0170(2) Uani d . 1 1 . .
    C C21 0.7536(2) 1.26504(14) 0.83458(12) 0.0205(3) Uani d . 1 1 . .
    C C22 0.65025(19) 1.22222(13) 0.72478(12) 0.0174(3) Uani d . 1 1 . .
    C C23 0.6816(2) 1.28292(14) 0.66229(13) 0.0240(3) Uani d . 1 1 . .
    H H23 0.6106 1.2552 0.5888 0.029 Uiso calc R 1 1 . .
    C C24 0.8144(2) 1.38261(15) 0.70634(14) 0.0277(3) Uani d . 1 1 . .
    H H24 0.833 1.4234 0.6634 0.033 Uiso calc R 1 1 . .
    C C25 0.9208(2) 1.42328(16) 0.81350(15) 0.0285(4) Uani d . 1 1 . .
    H H25 1.0149 1.4901 0.8431 0.034 Uiso calc R 1 1 . .
    C C26 0.8883(2) 1.36573(15) 0.87639(14) 0.0269(3) Uani d . 1 1 . .
    H H26 0.9591 1.3952 0.9501 0.032 Uiso calc R 1 1 . .
    C C20 0.7319(2) 1.21453(15) 0.91605(13) 0.0240(3) Uani d . 1 1 . .
    O O21 0.69029(16) 1.10880(10) 0.88645(9) 0.0232(2) Uani d . 1 1 . .
    O O22 0.7636(3) 1.28251(13) 1.01092(11) 0.0475(4) Uani d . 1 1 . .
    N N31 0.31332(17) 1.02612(12) 0.82016(11) 0.0203(2) Uani d . 1 1 . .
    C C32 0.2642(2) 0.94913(14) 0.85884(12) 0.0197(3) Uani d . 1 1 . .
    C C33 0.1204(2) 0.93994(16) 0.89184(13) 0.0257(3) Uani d . 1 1 . .
    H H33 0.0913 0.8875 0.9222 0.031 Uiso calc R 1 1 . .
    C C34 0.0202(2) 1.00887(17) 0.87943(13) 0.0284(4) Uani d . 1 1 . .
    H H34 -0.0811 1.0023 0.8986 0.034 Uiso calc R 1 1 . .
    C C35 0.0694(2) 1.08726(17) 0.83884(13) 0.0270(3) Uani d . 1 1 . .
    H H35 0.0025 1.1352 0.8296 0.032 Uiso calc R 1 1 . .
    C C36 0.2188(2) 1.09467(16) 0.81177(13) 0.0245(3) Uani d . 1 1 . .
    H H36 0.255 1.1504 0.7864 0.029 Uiso calc R 1 1 . .
    C C30 0.3667(2) 0.87175(14) 0.85948(12) 0.0205(3) Uani d . 1 1 . .
    H H30 0.3484 0.821 0.8931 0.025 Uiso calc R 1 1 . .
    N N30 0.48205(17) 0.87471(11) 0.81309(10) 0.0181(2) Uani d . 1 1 . .
    C C41 0.6719(2) 0.78101(13) 0.73476(12) 0.0207(3) Uani d . 1 1 . .
    C C42 0.5915(2) 0.80600(13) 0.81452(12) 0.0199(3) Uani d . 1 1 . .
    C C43 0.6270(2) 0.76728(15) 0.89722(14) 0.0271(3) Uani d . 1 1 . .
    H H43 0.5707 0.7825 0.9501 0.033 Uiso calc R 1 1 . .
    C C44 0.7429(3) 0.70727(16) 0.90256(15) 0.0329(4) Uani d . 1 1 . .
    H H44 0.7668 0.6823 0.9594 0.039 Uiso calc R 1 1 . .
    C C45 0.8246(3) 0.68328(15) 0.82488(15) 0.0313(4) Uani d . 1 1 . .
    H H45 0.9061 0.6434 0.8293 0.038 Uiso calc R 1 1 . .
    C C46 0.7858(2) 0.71809(14) 0.74084(14) 0.0261(3) Uani d . 1 1 . .
    H H46 0.838 0.6987 0.6861 0.031 Uiso calc R 1 1 . .
    C C40 0.6515(2) 0.81957(14) 0.64211(13) 0.0214(3) Uani d . 1 1 . .
    O O41 0.63573(16) 0.91724(11) 0.65820(10) 0.0244(2) Uani d . 1 1 . .
    O O42 0.6581(2) 0.75447(12) 0.55549(10) 0.0344(3) Uani d . 1 1 . .
    C C101 0.2797(3) 0.5260(2) 0.53693(17) 0.0462(6) Uani d D 1 1 . .
    H H10A 0.1781 0.5472 0.5112 0.069 Uiso calc R 1 1 . .
    H H10B 0.2719 0.4523 0.4839 0.069 Uiso calc R 1 1 . .
    H H10C 0.3825 0.5826 0.5457 0.069 Uiso calc R 1 1 . .
    C C102 0.4048(3) 0.4635(2) 0.6791(2) 0.0492(6) Uani d D 1 1 . .
    H H10D 0.5229 0.5046 0.6912 0.074 Uiso calc R 1 1 . .
    H H10E 0.3748 0.3864 0.6245 0.074 Uiso calc R 1 1 . .
    H H10F 0.3947 0.4615 0.7475 0.074 Uiso calc RD 1 1 . .
    N N101 0.2892(2) 0.52022(14) 0.64083(13) 0.0314(3) Uani d D 1 1 . .
    C C103 0.2097(2) 0.57619(16) 0.70349(15) 0.0292(4) Uani d D 1 1 . .
    H H103 0.2267 0.5737 0.7728 0.035 Uiso calc R 1 1 . .
    O O101 0.1172(2) 0.63017(13) 0.68000(13) 0.0384(3) Uani d D 1 1 . .
    C C201 0.6583(8) 0.4774(8) 1.0471(4) 0.074(2) Uani d PDU 0.5 1 A -1
    H H20A 0.6872 0.5372 1.1196 0.11 Uiso calc PR 0.5 1 A -1
    H H20B 0.7402 0.4981 1.0122 0.11 Uiso calc PR 0.5 1 A -1
    H H20C 0.6635 0.4067 1.0537 0.11 Uiso calc PR 0.5 1 A -1
    C C202 0.4086(11) 0.5472(7) 1.0070(9) 0.094(3) Uani d PDU 0.5 1 A -1
    H H20D 0.4843 0.62 1.0193 0.141 Uiso calc PR 0.5 1 A -1
    H H20E 0.3758 0.5541 1.0718 0.141 Uiso calc PR 0.5 1 A -1
    H H20F 0.3056 0.5245 0.9445 0.141 Uiso calc PR 0.5 1 A -1
    N N201 0.4968(10) 0.4635(6) 0.9856(6) 0.0754(17) Uani d PDU 0.5 1 A -1
    C C203 0.4235(7) 0.3681(6) 0.9046(5) 0.0535(12) Uani d PDU 0.5 1 A -1
    H H203 0.4778 0.312 0.8829 0.064 Uiso calc PR 0.5 1 A -1
    O O201 0.2772(15) 0.3581(9) 0.8592(9) 0.211(4) Uani d PDU 0.5 1 A -1
loop_
    _atom_site_aniso_label
    _atom_site_aniso_U_11
    _atom_site_aniso_U_22
    _atom_site_aniso_U_33
    _atom_site_aniso_U_12
    _atom_site_aniso_U_13
    _atom_site_aniso_U_23
    Co1 0.01868(10) 0.01863(11) 0.01563(10) 0.00464(7) 0.00591(7) 0.00978(8)
    N11 0.0208(6) 0.0218(6) 0.0165(5) 0.0045(5) 0.0054(5) 0.0092(5)
    C12 0.0192(6) 0.0232(7) 0.0163(6) 0.0063(5) 0.0056(5) 0.0091(5)
    C13 0.0258(8) 0.0286(8) 0.0208(7) 0.0062(6) 0.0038(6) 0.0123(6)
    C14 0.0247(8) 0.0347(10) 0.0249(8) 0.0029(7) -0.0012(6) 0.0127(7)
    C15 0.0231(8) 0.0294(9) 0.0267(8) -0.0005(6) 0.0024(6) 0.0112(7)
    C16 0.0243(7) 0.0252(8) 0.0224(7) 0.0019(6) 0.0055(6) 0.0124(6)
    C10 0.0223(7) 0.0213(7) 0.0171(6) 0.0071(5) 0.0075(5) 0.0107(5)
    N10 0.0191(6) 0.0183(6) 0.0157(5) 0.0061(5) 0.0067(4) 0.0084(5)
    C21 0.0247(7) 0.0207(7) 0.0176(6) 0.0041(6) 0.0087(5) 0.0102(5)
    C22 0.0207(6) 0.0172(6) 0.0170(6) 0.0059(5) 0.0082(5) 0.0087(5)
    C23 0.0317(8) 0.0237(8) 0.0182(7) 0.0058(6) 0.0082(6) 0.0120(6)
    C24 0.0372(9) 0.0241(8) 0.0243(8) 0.0040(7) 0.0110(7) 0.0149(7)
    C25 0.0335(9) 0.0239(8) 0.0271(8) 0.0017(7) 0.0096(7) 0.0133(7)
    C26 0.0305(8) 0.0235(8) 0.0213(7) -0.0004(6) 0.0046(6) 0.0102(6)
    C20 0.0273(8) 0.0249(8) 0.0182(7) 0.0017(6) 0.0070(6) 0.0108(6)
    O21 0.0260(6) 0.0228(6) 0.0201(5) 0.0040(4) 0.0039(4) 0.0123(4)
    O22 0.0860(13) 0.0276(7) 0.0186(6) -0.0018(8) 0.0160(7) 0.0088(5)
    N31 0.0203(6) 0.0258(7) 0.0176(6) 0.0068(5) 0.0067(5) 0.0118(5)
    C32 0.0200(7) 0.0224(7) 0.0140(6) 0.0021(5) 0.0055(5) 0.0068(5)
    C33 0.0246(8) 0.0298(8) 0.0192(7) 0.0005(6) 0.0102(6) 0.0082(6)
    C34 0.0200(7) 0.0399(10) 0.0181(7) 0.0039(7) 0.0076(6) 0.0056(7)
    C35 0.0238(8) 0.0385(10) 0.0179(7) 0.0132(7) 0.0063(6) 0.0089(7)
    C36 0.0252(8) 0.0333(9) 0.0208(7) 0.0130(7) 0.0092(6) 0.0143(7)
    C30 0.0245(7) 0.0208(7) 0.0145(6) 0.0023(6) 0.0056(5) 0.0086(5)
    N30 0.0202(6) 0.0179(6) 0.0139(5) 0.0025(5) 0.0033(4) 0.0071(4)
    C41 0.0233(7) 0.0172(7) 0.0171(6) 0.0034(5) 0.0027(5) 0.0060(5)
    C42 0.0233(7) 0.0165(6) 0.0158(6) 0.0035(5) 0.0019(5) 0.0063(5)
    C43 0.0380(9) 0.0236(8) 0.0184(7) 0.0082(7) 0.0044(6) 0.0108(6)
    C44 0.0454(11) 0.0269(9) 0.0228(8) 0.0134(8) 0.0002(7) 0.0121(7)
    C45 0.0380(10) 0.0210(8) 0.0285(8) 0.0120(7) 0.0002(7) 0.0082(7)
    C46 0.0278(8) 0.0207(7) 0.0236(7) 0.0071(6) 0.0033(6) 0.0056(6)
    C40 0.0207(7) 0.0247(8) 0.0191(7) 0.0066(6) 0.0062(5) 0.0098(6)
    O41 0.0304(6) 0.0269(6) 0.0244(6) 0.0114(5) 0.0145(5) 0.0153(5)
    O42 0.0531(9) 0.0341(7) 0.0206(6) 0.0208(7) 0.0145(6) 0.0107(5)
    C101 0.0517(13) 0.0484(13) 0.0279(9) 0.0014(11) 0.0207(10) 0.0063(9)
    C102 0.0334(11) 0.0434(13) 0.0490(13) 0.0134(10) 0.0020(10) 0.0004(11)
    N101 0.0294(8) 0.0303(8) 0.0251(7) 0.0033(6) 0.0089(6) 0.0035(6)
    C103 0.0306(9) 0.0291(9) 0.0251(8) 0.0031(7) 0.0119(7) 0.0094(7)
    O101 0.0432(8) 0.0358(8) 0.0400(8) 0.0142(7) 0.0170(7) 0.0165(7)
    C201 0.036(3) 0.148(6) 0.030(2) 0.033(3) 0.004(2) 0.031(3)
    C202 0.055(4) 0.078(5) 0.136(6) 0.025(4) 0.035(5) 0.024(5)
    N201 0.049(2) 0.115(4) 0.071(3) 0.016(4) 0.020(3) 0.053(4)
    C203 0.043(3) 0.079(4) 0.056(3) 0.033(3) 0.019(2) 0.039(3)
    O201 0.227(7) 0.144(6) 0.183(7) 0.017(6) 0.015(6) 0.032(6)
_geom_special_details
;
All s.u.'s (except the s.u. in the dihedral angle between two l.s. planes) are
estimated using the full covariance matrix. The cell s.u.'s are taken into
account individually in the estimation of s.u.'s in distances, angles and
torsion angles; correlations between s.u.'s in cell parameters are only used
when they are defined by crystal symmetry. An approximate (isotropic)
treatment of cell s.u.'s is used for estimating s.u.'s involving l.s. planes.
;
loop_
    _geom_bond_atom_site_label_1
    _geom_bond_atom_site_label_2
    _geom_bond_site_symmetry_2
    _geom_bond_distance
    _geom_bond_publ_flag
    Co1 O41 . 2.0072(12) y
    Co1 O21 . 2.0181(13) y
    Co1 N30 . 2.1057(13) y
    Co1 N10 . 2.1189(13) y
    Co1 N31 . 2.1358(14) y
    Co1 N11 . 2.1498(14) y
    N11 C16 . 1.338(2) ?
    N11 C16 . 1.338(2) ?
    N11 C12 . 1.351(2) ?
    C12 C13 . 1.394(2) ?
    C12 C10 . 1.466(2) ?
    C13 C14 . 1.390(3) ?
    C13 H13 . 0.9500 ?
    C14 C15 . 1.383(3) ?
    C14 H14 . 0.9500 ?
    C15 C16 . 1.390(2) ?
    C15 H15 . 0.9500 ?
    C16 H16 . 0.9500 ?
    C10 N10 . 1.289(2) ?
    C10 H10 . 0.9500 ?
    N10 C22 . 1.428(2) ?
    C21 C26 . 1.403(2) ?
    C21 C22 . 1.410(2) ?
    C21 C20 . 1.525(2) ?
    C22 C23 . 1.404(2) ?
    C23 C24 . 1.384(2) ?
    C23 H23 . 0.9500 ?
    C24 C25 . 1.392(3) ?
    C24 H24 . 0.9500 ?
    C25 C26 . 1.380(2) ?
    C25 H25 . 0.9500 ?
    C26 H26 . 0.9500 ?
    C20 O22 . 1.241(2) ?
    C20 O21 . 1.265(2) ?
    N31 C36 . 1.339(2) ?
    N31 C32 . 1.347(2) ?
    C32 C33 . 1.391(2) ?
    C32 C30 . 1.468(2) ?
    C33 C34 . 1.387(3) ?
    C33 H33 . 0.9500 ?
    C34 C35 . 1.382(3) ?
    C34 H34 . 0.9500 ?
    C35 C36 . 1.392(2) ?
    C35 H35 . 0.9500 ?
    C36 H36 . 0.9500 ?
    C30 N30 . 1.288(2) ?
    C30 H30 . 0.9500 ?
    N30 C42 . 1.421(2) ?
    C41 C46 . 1.398(2) ?
    C41 C42 . 1.409(2) ?
    C41 C40 . 1.524(2) ?
    C42 C43 . 1.404(2) ?
    C43 C44 . 1.382(3) ?
    C43 H43 . 0.9500 ?
    C44 C45 . 1.392(3) ?
    C44 H44 . 0.9500 ?
    C45 C46 . 1.389(3) ?
    C45 H45 . 0.9500 ?
    C46 H46 . 0.9500 ?
    C40 O42 . 1.237(2) ?
    C40 O41 . 1.276(2) ?
    C101 N101 . 1.453(3) ?
    C101 H10A . 0.9800 ?
    C101 H10B . 0.9800 ?
    C101 H10C . 0.9800 ?
    C102 N101 . 1.456(3) ?
    C102 H10D . 0.9800 ?
    C102 H10E . 0.9800 ?
    C102 H10F . 0.9800 ?
    N101 C103 . 1.336(2) ?
    C103 O101 . 1.221(2) ?
    C103 H103 . 0.9500 ?
    C201 N201 . 1.366(9) ?
    C201 H20A . 0.9800 ?
    C201 H20B . 0.9800 ?
    C201 H20C . 0.9800 ?
    C202 N201 . 1.442(10) ?
    C202 H20D . 0.9800 ?
    C202 H20E . 0.9800 ?
    C202 H20F . 0.9800 ?
    N201 C203 . 1.278(9) ?
    C203 O201 . 1.204(11) ?
    C203 H203 . 0.9500 ?
loop_
    _geom_angle_atom_site_label_1
    _geom_angle_atom_site_label_2
    _geom_angle_atom_site_label_3
    _geom_angle_site_symmetry_1
    _geom_angle_site_symmetry_3
    _geom_angle
    _geom_angle_publ_flag
    O41 Co1 O21 . . 103.70(5) ?
    O41 Co1 N30 . . 89.97(5) ?
    O21 Co1 N30 . . 90.57(5) ?
    O41 Co1 N10 . . 91.81(5) ?
    O21 Co1 N10 . . 90.92(5) ?
    N30 Co1 N10 . . 177.35(5) ?
    O41 Co1 N31 . . 161.53(6) ?
    O21 Co1 N31 . . 90.55(5) ?
    N30 Co1 N31 . . 78.03(5) ?
    N10 Co1 N31 . . 99.76(5) ?
    O41 Co1 N11 . . 87.74(5) ?
    O21 Co1 N11 . . 164.36(5) ?
    N30 Co1 N11 . . 100.20(5) ?
    N10 Co1 N11 . . 77.91(5) ?
    N31 Co1 N11 . . 80.75(5) ?
    C16 N11 C12 . . 118.76(14) ?
    C16 N11 Co1 . . 128.75(11) ?
    C12 N11 Co1 . . 112.47(10) ?
    N11 C12 C13 . . 122.22(15) ?
    N11 C12 C10 . . 116.19(13) ?
    C13 C12 C10 . . 121.57(15) ?
    C14 C13 C12 . . 118.33(16) ?
    C14 C13 H13 . . 120.8 ?
    C12 C13 H13 . . 120.8 ?
    C15 C14 C13 . . 119.39(16) ?
    C15 C14 H14 . . 120.3 ?
    C13 C14 H14 . . 120.3 ?
    C14 C15 C16 . . 118.94(17) ?
    C14 C15 H15 . . 120.5 ?
    C16 C15 H15 . . 120.5 ?
    N11 C16 C15 . . 122.28(16) ?
    N11 C16 H16 . . 118.9 ?
    C15 C16 H16 . . 118.9 ?
    N10 C10 C12 . . 118.75(14) ?
    N10 C10 H10 . . 120.6 ?
    C12 C10 H10 . . 120.6 ?
    C10 N10 C22 . . 120.97(13) ?
    C10 N10 Co1 . . 114.38(11) ?
    C22 N10 Co1 . . 124.31(10) ?
    C26 C21 C22 . . 118.32(14) ?
    C26 C21 C20 . . 115.13(14) ?
    C22 C21 C20 . . 126.52(14) ?
    C23 C22 C21 . . 119.32(14) ?
    C23 C22 N10 . . 121.59(14) ?
    C21 C22 N10 . . 119.08(13) ?
    C24 C23 C22 . . 120.89(15) ?
    C24 C23 H23 . . 119.6 ?
    C22 C23 H23 . . 119.6 ?
    C23 C24 C25 . . 120.10(15) ?
    C23 C24 H24 . . 120.0 ?
    C25 C24 H24 . . 120.0 ?
    C26 C25 C24 . . 119.40(17) ?
    C26 C25 H25 . . 120.3 ?
    C24 C25 H25 . . 120.3 ?
    C25 C26 C21 . . 121.91(16) ?
    C25 C26 H26 . . 119.0 ?
    C21 C26 H26 . . 119.0 ?
    O22 C20 O21 . . 123.53(15) ?
    O22 C20 C21 . . 116.35(15) ?
    O21 C20 C21 . . 120.06(14) ?
    C20 O21 Co1 . . 124.57(11) ?
    C36 N31 C32 . . 118.68(14) ?
    C36 N31 Co1 . . 127.42(11) ?
    C32 N31 Co1 . . 112.43(11) ?
    N31 C32 C33 . . 122.15(16) ?
    N31 C32 C30 . . 116.05(13) ?
    C33 C32 C30 . . 121.74(15) ?
    C34 C33 C32 . . 118.64(16) ?
    C34 C33 H33 . . 120.7 ?
    C32 C33 H33 . . 120.7 ?
    C35 C34 C33 . . 119.31(15) ?
    C35 C34 H34 . . 120.3 ?
    C33 C34 H34 . . 120.3 ?
    C34 C35 C36 . . 118.72(17) ?
    C34 C35 H35 . . 120.6 ?
    C36 C35 H35 . . 120.6 ?
    N31 C36 C35 . . 122.40(16) ?
    N31 C36 H36 . . 118.8 ?
    C35 C36 H36 . . 118.8 ?
    N30 C30 C32 . . 118.03(14) ?
    N30 C30 H30 . . 121.0 ?
    C32 C30 H30 . . 121.0 ?
    C30 N30 C42 . . 121.33(14) ?
    C30 N30 Co1 . . 114.82(11) ?
    C42 N30 Co1 . . 123.70(10) ?
    C46 C41 C42 . . 118.51(15) ?
    C46 C41 C40 . . 115.46(15) ?
    C42 C41 C40 . . 126.01(15) ?
    C43 C42 C41 . . 119.54(16) ?
    C43 C42 N30 . . 120.99(15) ?
    C41 C42 N30 . . 119.40(14) ?
    C44 C43 C42 . . 120.71(17) ?
    C44 C43 H43 . . 119.6 ?
    C42 C43 H43 . . 119.6 ?
    C43 C44 C45 . . 120.18(17) ?
    C43 C44 H44 . . 119.9 ?
    C45 C44 H44 . . 119.9 ?
    C46 C45 C44 . . 119.41(17) ?
    C46 C45 H45 . . 120.3 ?
    C44 C45 H45 . . 120.3 ?
    C45 C46 C41 . . 121.60(17) ?
    C45 C46 H46 . . 119.2 ?
    C41 C46 H46 . . 119.2 ?
    O42 C40 O41 . . 123.49(15) ?
    O42 C40 C41 . . 116.99(15) ?
    O41 C40 C41 . . 119.46(14) ?
    C40 O41 Co1 . . 127.35(11) ?
    N101 C101 H10A . . 109.5 ?
    N101 C101 H10B . . 109.5 ?
    H10A C101 H10B . . 109.5 ?
    N101 C101 H10C . . 109.5 ?
    H10A C101 H10C . . 109.5 ?
    H10B C101 H10C . . 109.5 ?
    N101 C102 H10D . . 109.5 ?
    N101 C102 H10E . . 109.5 ?
    H10D C102 H10E . . 109.5 ?
    N101 C102 H10F . . 109.5 ?
    H10D C102 H10F . . 109.5 ?
    H10E C102 H10F . . 109.5 ?
    C103 N101 C101 . . 120.47(19) ?
    C103 N101 C102 . . 121.65(18) ?
    C101 N101 C102 . . 117.44(19) ?
    O101 C103 N101 . . 126.04(18) ?
    O101 C103 H103 . . 117.0 ?
    N101 C103 H103 . . 117.0 ?
    C203 N201 C201 . . 115.3(7) ?
    C203 N201 C202 . . 120.1(8) ?
    C201 N201 C202 . . 124.6(7) ?
    O201 C203 N201 . . 111.9(8) ?
    O201 C203 H203 . . 124.1 ?
    N201 C203 H203 . . 124.1 ?
loop_
    _geom_hbond_atom_site_label_D
    _geom_hbond_atom_site_label_H
    _geom_hbond_atom_site_label_A
    _geom_hbond_site_symmetry_A
    _geom_hbond_distance_DH
    _geom_hbond_distance_HA
    _geom_hbond_distance_DA
    _geom_hbond_angle_DHA
    C10 H10 O42 2_676 0.95 2.46 3.393(2) 169
    C102 H10E O42 2_666 0.98 2.46 3.369(3) 154
    C16 H16 O101 ? 0.95 2.41 3.326(3) 163
    C201 H20C O22 1_545 0.98 1.97 2.819(10) 143
    C23 H23 O42 2_676 0.95 2.60 3.454(2) 150
    C30 H30 O22 2_677 0.95 2.42 3.344(3) 163
    C36 H36 O201 1_565 0.95 2.54 3.235(13) 130
_iucr_refine_instructions_details
;
TITL lv534 in P-1
CELL  0.71073   8.4361  13.2603  13.8664  110.061  103.559  101.430
ZERR     2.00   0.0006   0.0010   0.0010    0.007    0.006    0.006
LATT   1
SFAC  C    H    N    O    CO
UNIT  61   57   11   11   2
MERG   2
OMIT     0.00  68.00
flat C201 > O201
simu .008 .008 C201 > O201
eqiv  $1 1-x,1-y,2-z
dfix  2.18 .02 H10F H20A_$1
FMAP   2
PLAN   25
ACTA    67.00
WGHT     0.05940     0.47450
L.S.   5
TEMP  -173.00
FVAR     5.27464
CO1   5    0.505659    0.996180    0.747260    11.00000    0.01868    0.01863 =
        0.01563    0.00978    0.00591    0.00464
N11   3    0.283202    0.914864    0.603685    11.00000    0.02079    0.02177 =
        0.01650    0.00919    0.00541    0.00449
C12   1    0.270626    0.975076    0.542515    11.00000    0.01922    0.02319 =
        0.01634    0.00910    0.00563    0.00634
C13   1    0.138341    0.936970    0.444458    11.00000    0.02582    0.02857 =
        0.02075    0.01230    0.00376    0.00620
AFIX   43
H13   2    0.134537    0.979208    0.401228    11.00000   -1.20000
AFIX    0
C14   1    0.012138    0.835619    0.411523    11.00000    0.02473    0.03466 =
        0.02491    0.01274   -0.00122    0.00294
AFIX   43
H14   2   -0.080098    0.807704    0.345348    11.00000   -1.20000
AFIX    0
C15   1    0.022071    0.775794    0.475964    11.00000    0.02312    0.02943 =
        0.02669    0.01121    0.00239   -0.00047
AFIX   43
H15   2   -0.064450    0.707265    0.455566    11.00000   -1.20000
AFIX    0
C16   1    0.160713    0.817543    0.571088    11.00000    0.02434    0.02517 =
        0.02239    0.01238    0.00555    0.00194
AFIX   43
H16   2    0.168737    0.775500    0.614437    11.00000   -1.20000
AFIX    0
C10   1    0.401749    1.084808    0.586512    11.00000    0.02231    0.02132 =
        0.01711    0.01074    0.00747    0.00707
AFIX   43
H10   2    0.401679    1.131008    0.547154    11.00000   -1.20000
AFIX    0
N10   3    0.517141    1.117424    0.679611    11.00000    0.01909    0.01834 =
        0.01566    0.00843    0.00671    0.00607
C21   1    0.753644    1.265037    0.834583    11.00000    0.02472    0.02072 =
        0.01764    0.01020    0.00873    0.00415
C22   1    0.650252    1.222218    0.724781    11.00000    0.02068    0.01721 =
        0.01702    0.00869    0.00815    0.00591
C23   1    0.681560    1.282920    0.662292    11.00000    0.03168    0.02375 =
        0.01822    0.01203    0.00818    0.00578
AFIX   43
H23   2    0.610595    1.255181    0.588761    11.00000   -1.20000
AFIX    0
C24   1    0.814383    1.382613    0.706341    11.00000    0.03717    0.02406 =
        0.02429    0.01491    0.01095    0.00403
AFIX   43
H24   2    0.832996    1.423367    0.663387    11.00000   -1.20000
AFIX    0
C25   1    0.920772    1.423279    0.813497    11.00000    0.03349    0.02389 =
        0.02712    0.01327    0.00957    0.00170
AFIX   43
H25   2    1.014925    1.490054    0.843065    11.00000   -1.20000
AFIX    0
C26   1    0.888257    1.365734    0.876393    11.00000    0.03048    0.02348 =
        0.02131    0.01017    0.00464   -0.00041
AFIX   43
H26   2    0.959085    1.395160    0.950147    11.00000   -1.20000
AFIX    0
C20   1    0.731856    1.214535    0.916051    11.00000    0.02728    0.02485 =
        0.01816    0.01080    0.00695    0.00166
O21   4    0.690294    1.108803    0.886451    11.00000    0.02596    0.02280 =
        0.02008    0.01233    0.00386    0.00396
O22   4    0.763574    1.282514    1.010922    11.00000    0.08596    0.02757 =
        0.01863    0.00876    0.01602   -0.00181
N31   3    0.313321    1.026121    0.820164    11.00000    0.02026    0.02576 =
        0.01755    0.01176    0.00667    0.00684
C32   1    0.264154    0.949133    0.858838    11.00000    0.02000    0.02242 =
        0.01403    0.00685    0.00552    0.00205
C33   1    0.120362    0.939942    0.891836    11.00000    0.02457    0.02982 =
        0.01922    0.00823    0.01022    0.00053
AFIX   43
H33   2    0.091347    0.887537    0.922240    11.00000   -1.20000
AFIX    0
C34   1    0.020219    1.008874    0.879431    11.00000    0.02002    0.03989 =
        0.01805    0.00557    0.00755    0.00390
AFIX   43
H34   2   -0.081113    1.002254    0.898642    11.00000   -1.20000
AFIX    0
C35   1    0.069408    1.087264    0.838838    11.00000    0.02380    0.03845 =
        0.01795    0.00886    0.00632    0.01319
AFIX   43
H35   2    0.002530    1.135178    0.829583    11.00000   -1.20000
AFIX    0
C36   1    0.218806    1.094674    0.811774    11.00000    0.02522    0.03331 =
        0.02079    0.01429    0.00921    0.01299
AFIX   43
H36   2    0.255033    1.150418    0.786421    11.00000   -1.20000
AFIX    0
C30   1    0.366661    0.871745    0.859482    11.00000    0.02453    0.02083 =
        0.01454    0.00863    0.00560    0.00229
AFIX   43
H30   2    0.348419    0.820981    0.893126    11.00000   -1.20000
AFIX    0
N30   3    0.482052    0.874711    0.813088    11.00000    0.02019    0.01790 =
        0.01393    0.00713    0.00326    0.00246
C41   1    0.671949    0.781008    0.734761    11.00000    0.02328    0.01723 =
        0.01710    0.00603    0.00269    0.00335
C42   1    0.591452    0.805996    0.814523    11.00000    0.02330    0.01649 =
        0.01578    0.00631    0.00189    0.00346
C43   1    0.626979    0.767279    0.897224    11.00000    0.03797    0.02357 =
        0.01844    0.01078    0.00436    0.00824
AFIX   43
H43   2    0.570726    0.782509    0.950072    11.00000   -1.20000
AFIX    0
C44   1    0.742870    0.707270    0.902560    11.00000    0.04541    0.02695 =
        0.02276    0.01212    0.00016    0.01342
AFIX   43
H44   2    0.766834    0.682321    0.959413    11.00000   -1.20000
AFIX    0
C45   1    0.824576    0.683282    0.824879    11.00000    0.03796    0.02099 =
        0.02847    0.00819    0.00018    0.01203
AFIX   43
H45   2    0.906124    0.643449    0.829306    11.00000   -1.20000
AFIX    0
C46   1    0.785844    0.718089    0.740842    11.00000    0.02783    0.02073 =
        0.02362    0.00558    0.00327    0.00705
AFIX   43
H46   2    0.838006    0.698677    0.686150    11.00000   -1.20000
AFIX    0
C40   1    0.651536    0.819568    0.642113    11.00000    0.02072    0.02473 =
        0.01905    0.00982    0.00616    0.00662
O41   4    0.635733    0.917235    0.658201    11.00000    0.03035    0.02692 =
        0.02444    0.01534    0.01449    0.01137
O42   4    0.658082    0.754466    0.555494    11.00000    0.05312    0.03411 =
        0.02057    0.01073    0.01455    0.02077
C101  1    0.279664    0.526045    0.536925    11.00000    0.05175    0.04844 =
        0.02794    0.00626    0.02068    0.00143
AFIX  137
H10A  2    0.178096    0.547163    0.511166    11.00000   -1.50000
H10B  2    0.271932    0.452290    0.483889    11.00000   -1.50000
H10C  2    0.382504    0.582610    0.545664    11.00000   -1.50000
AFIX    0
C102  1    0.404845    0.463529    0.679139    11.00000    0.03344    0.04336 =
        0.04895    0.00036    0.00201    0.01339
AFIX  137
H10D  2    0.522887    0.504600    0.691242    11.00000   -1.50000
H10E  2    0.374819    0.386368    0.624516    11.00000   -1.50000
H10F  2    0.394636    0.461462    0.747446    11.00000   -1.50000
AFIX    0
N101  3    0.289247    0.520219    0.640830    11.00000    0.02938    0.03033 =
        0.02511    0.00351    0.00894    0.00334
C103  1    0.209674    0.576188    0.703494    11.00000    0.03061    0.02912 =
        0.02509    0.00941    0.01188    0.00312
AFIX   43
H103  2    0.226675    0.573745    0.772752    11.00000   -1.20000
AFIX    0
O101  4    0.117158    0.630168    0.679999    11.00000    0.04317    0.03579 =
        0.04004    0.01652    0.01698    0.01420
PART   -1
same C101 > O101
C201  1    0.658325    0.477380    1.047099    10.50000    0.03587    0.14822 =
        0.03024    0.03115    0.00366    0.03317
AFIX  137
H20A  2    0.687205    0.537233    1.119564    10.50000   -1.50000
H20B  2    0.740191    0.498120    1.012157    10.50000   -1.50000
H20C  2    0.663473    0.406747    1.053682    10.50000   -1.50000
AFIX    0
C202  1    0.408533    0.547236    1.006991    10.50000    0.05491    0.07814 =
        0.13590    0.02429    0.03551    0.02473
AFIX  137
H20D  2    0.484054    0.619961    1.018976    10.50000   -1.50000
H20E  2    0.376250    0.554318    1.071909    10.50000   -1.50000
H20F  2    0.305325    0.524319    0.944604    10.50000   -1.50000
AFIX    0
N201  3    0.496802    0.463499    0.985627    10.50000    0.04916    0.11514 =
        0.07096    0.05347    0.01977    0.01633
C203  1    0.423468    0.368147    0.904633    10.50000    0.04297    0.07936 =
        0.05637    0.03915    0.01898    0.03320
AFIX   43
H203  2    0.477820    0.311952    0.882897    10.50000   -1.20000
AFIX    0
O201  4    0.277247    0.358069    0.859178    10.50000    0.22757    0.14412 =
        0.18327    0.03181    0.01509    0.01653
HKLF 4
END
;
data_global
_journal_date_recd_electronic     2014-08-05
_journal_date_accepted     2014-08-28
_journal_name_full     'Acta Crystallographica, Section E'
_journal_year     2014
_journal_volume     70
_journal_issue     10
_journal_page_first     164
_journal_page_last     166
_journal_paper_category     GM
_journal_paper_doi     10.1107/S1600536814019485
_journal_coeditor_code     WM5044
_publ_contact_author_name     'Vassilyeva, Olga Yu.'
_publ_contact_author_address
;
Department of Inorganic Chemistry,
Taras Shevchenko National University of Kyiv,
64/13 Volodymyrska Street,
Kyiv 01601, Ukraine
;
_publ_contact_author_email     vassilyeva@univ.kiev.ua
_publ_contact_author_fax     (+38)_044_286_2467
_publ_contact_author_phone     (+38)_044_235_4371
_publ_section_title
;\
Crystal structure of
bis(2-{[(pyridin-2-yl)methylidene]amino}benzoato-\k^3^<i>N</i>,<i>N</i>',\
<i>O</i>)cobalt(II) <i>N</i>,<i>N</i>-dimethylformamide sesquisolvate
;
loop_
    _publ_author_name
    _publ_author_footnote
    _publ_author_address
    'Buvaylo, Elena A.' .
;
Department of Inorganic Chemistry,
Taras Shevchenko National University of Kyiv,
64/13 Volodymyrska Street,
Kyiv 01601, Ukraine
;
    'Kokozay, Vladimir N.' .
;
Department of Inorganic Chemistry,
Taras Shevchenko National University of Kyiv,
64/13 Volodymyrska Street,
Kyiv 01601, Ukraine
;
    'Vassilyeva, Olga Yu.' .
;
Department of Inorganic Chemistry,
Taras Shevchenko National University of Kyiv,
64/13 Volodymyrska Street,
Kyiv 01601, Ukraine
;
    'Skelton, Brian W.' .
;
Centre for Microscopy, Characterisation and Analysis,
M313, University of Western Australia,
Perth, WA 6009,
Australia
;
_publ_section_synopsis
;
The coordination geometry around the central Co^II^ ion is unexpectedly
different from that for the co-crystal of the title molecule with anthranilic
acid.
;
