# Supplementary material for: Crystal structure of bis­(2-{[(pyridin-2-yl)methyl­idene]amino}­benzoato-κ3 N,N′,O)cobalt(II) N,N-di­methyl­formamide sesquisolvate
Source: Acta Crystallogr Sect E Struct Rep Online. 2014 Sep 6;70(Pt 10):164–6. doi: 10.1107/S1600536814019485 (PMC4257231; doi:10.1107/S1600536814019485)
Supplement: Supplementary file 2 [file e-70-00164-Isup2.hkl]

#
# h,k,l, Fc-squared, Fo-squared, sigma(Fo-squared) and status flag
#
data_I
_shelx_title ' lv534 in P-1'
_shelx_refln_list_code          4
_shelx_F_calc_maximum      180.81
_exptl_crystal_F_000       642.00
_reflns_d_resolution_high  0.6355
 
loop_
 _symmetry_equiv_pos_as_xyz
 'x, y, z'
 '-x, -y, -z'
 
_cell_length_a     8.4361
_cell_length_b    13.2603
_cell_length_c    13.8664
_cell_angle_alpha 110.061
_cell_angle_beta  103.559
_cell_angle_gamma 101.430
 
_shelx_F_squared_multiplier     1.000
 
loop_
 _refln_index_h
 _refln_index_k
 _refln_index_l
 _refln_F_squared_calc
 _refln_F_squared_meas
 _refln_F_squared_sigma
 _refln_observed_status
   2   0   0     1964.58     1973.64     18.90 o
   3   0   0      114.04      169.15      4.45 o
   4   0   0     1258.71     1127.80     13.22 o
   5   0   0     1918.85     1963.15     22.29 o
   6   0   0     1111.17     1130.26     17.07 o
   7   0   0      400.08      390.12     14.02 o
   8   0   0      767.26      780.60     23.90 o
   9   0   0      216.58      254.20     14.59 o
  10   0   0      219.56      228.80     14.93 o
  11   0   0       65.66       76.20     12.01 o
  12   0   0       71.98       67.26     29.30 o
 -12   1   0       16.20        1.53      8.21 o
 -11   1   0      175.24      179.12     17.38 o
 -10   1   0      111.92      123.62     13.52 o
  -9   1   0      650.27      578.14     21.83 o
  -8   1   0      480.81      476.71     18.18 o
  -7   1   0      420.71      412.06     12.15 o
  -6   1   0     3501.01     3639.49     35.33 o
  -5   1   0     2575.85     2675.29     24.48 o
  -4   1   0      843.32      850.39     11.88 o
  -3   1   0      160.23      237.06      4.48 o
  -2   1   0       29.30        8.07      0.77 o
   1   1   0     1194.69     1295.96     21.01 o
   2   1   0    10886.37    11028.04     92.15 o
   3   1   0      535.80      573.07      8.53 o
   4   1   0     2314.38     2455.06     23.84 o
   5   1   0      745.48      723.93     11.06 o
   6   1   0      240.33      206.08      7.04 o
   7   1   0      176.30      168.64      8.38 o
   8   1   0      788.51      744.32     25.18 o
   9   1   0       44.80       41.12      9.27 o
  10   1   0       28.35       30.13      6.46 o
  11   1   0       18.41       16.61      6.86 o
 -12   2   0        3.06        3.63      7.11 o
 -11   2   0      142.58      160.55     16.52 o
 -10   2   0      602.91      651.31     30.30 o
  -9   2   0     1050.60     1133.31     44.63 o
  -8   2   0       22.07       21.39      5.11 o
  -7   2   0      321.93      316.32     10.67 o
  -6   2   0     1230.53     1153.83     19.35 o
  -5   2   0     3565.75     3690.44     33.20 o
  -4   2   0     1983.08     2017.64     18.07 o
  -3   2   0      514.50      585.82      9.98 o
  -2   2   0     6358.46     6899.39     54.53 o
  -1   2   0     1191.11     1060.03     18.55 o
   0   2   0     2235.22     2175.62     22.91 o
   1   2   0     2635.47     3019.85     25.96 o
   2   2   0     2354.92     2407.75     21.43 o
   3   2   0     4171.39     4292.69     35.34 o
   4   2   0     1285.28     1246.49     15.87 o
   5   2   0     1520.06     1537.94     19.38 o
   6   2   0       25.87       21.41      2.36 o
   7   2   0        4.18        3.35      2.59 o
   8   2   0      479.72      510.58     20.09 o
   9   2   0       78.55       94.61      9.64 o
  10   2   0      119.17      126.00     11.98 o
  11   2   0       26.16       28.71      6.99 o
 -12   3   0       10.72        6.37      9.19 o
 -11   3   0      211.13      240.23     19.64 o
 -10   3   0      212.89      202.97     16.93 o
  -9   3   0       81.54       87.13     10.77 o
  -8   3   0      360.08      360.42     14.19 o
  -7   3   0      292.55      271.74     15.42 o
  -6   3   0     1227.92     1189.80     36.19 o
  -5   3   0      580.15      535.35     11.47 o
  -4   3   0      807.29      802.14     13.96 o
  -3   3   0     5552.21     5652.40     42.99 o
  -2   3   0      197.09      233.29     12.07 o
  -1   3   0     1352.31     1502.97     18.81 o
   0   3   0      431.56      396.65      9.39 o
   1   3   0     4211.85     4744.38     43.50 o
   2   3   0      786.07      842.38     10.15 o
   3   3   0     3463.90     3635.30     32.40 o
   4   3   0     1327.76     1327.83     17.36 o
   5   3   0     1343.65     1336.22     18.50 o
   6   3   0       63.93       52.91      5.09 o
   7   3   0      115.47      110.20      7.44 o
   8   3   0       85.95      101.26      7.64 o
   9   3   0       54.99       40.59      8.57 o
  10   3   0       29.30       24.48      6.23 o
  11   3   0        7.50        6.17      8.32 o
 -12   4   0       89.03       91.51     13.68 o
 -11   4   0       66.54       84.42     12.03 o
 -10   4   0        1.53        6.38      5.25 o
  -9   4   0      204.90      196.64     25.29 o
  -8   4   0      186.61      207.98     14.77 o
  -7   4   0        5.61        5.02      3.64 o
  -6   4   0     2316.69     2402.07     35.07 o
  -5   4   0      346.19      288.90      8.27 o
  -4   4   0     1885.30     1945.67     20.92 o
  -3   4   0      228.57      309.44      6.36 o
  -2   4   0      225.59      171.88      6.37 o
  -1   4   0     1438.74     1594.13     19.91 o
   0   4   0     3003.18     3296.42     33.85 o
   1   4   0     3943.83     3794.02     34.15 o
   2   4   0      304.87      465.82      6.91 o
   3   4   0       43.86       63.13      3.09 o
   4   4   0     2396.60     2470.15     24.23 o
   5   4   0      544.86      587.05     10.83 o
   6   4   0        2.35        2.99      2.26 o
   7   4   0      251.64      265.44     13.77 o
   8   4   0      204.10      191.01     12.53 o
   9   4   0       46.44       42.56     12.29 o
  10   4   0       44.19       47.10      8.18 o
  11   4   0       57.38       64.20     12.09 o
 -12   5   0       28.22       35.82     10.01 o
 -11   5   0        2.10        0.00      5.68 o
 -10   5   0       57.98       57.73     12.63 o
  -9   5   0       56.62       60.13      9.48 o
  -8   5   0       30.55       39.97     11.63 o
  -7   5   0       14.46       12.46      4.85 o
  -6   5   0     1573.92     1503.80     22.82 o
  -5   5   0     1239.44     1298.59     19.31 o
  -4   5   0       51.93       39.97      2.63 o
  -3   5   0      198.22      280.46      9.31 o
  -2   5   0     2125.91     2295.13     30.11 o
  -1   5   0      494.39      398.33     13.62 o
   0   5   0      168.00      154.06      8.02 o
   1   5   0       75.59       89.88      7.07 o
   2   5   0     4550.96     4579.75     32.77 o
   3   5   0     2426.93     2365.69     23.51 o
   4   5   0      182.98      164.87      5.59 o
   5   5   0        3.94        3.51      1.49 o
   6   5   0      264.68      249.18     10.46 o
   7   5   0      302.80      287.10     14.90 o
   8   5   0      307.92      323.20     14.50 o
   9   5   0       10.18       12.76      5.23 o
  10   5   0       22.90       14.52      5.87 o
 -12   6   0        3.94        7.66      7.97 o
 -11   6   0       12.15       19.77      8.23 o
 -10   6   0      136.48      134.43     13.95 o
  -9   6   0      363.41      371.41     21.22 o
  -8   6   0       35.81       47.55      7.56 o
  -7   6   0      255.32      234.24     14.67 o
  -6   6   0      910.66      921.83     16.92 o
  -5   6   0      718.84      660.77     12.00 o
  -4   6   0     3513.43     3558.13     45.07 o
  -3   6   0     1680.88     1471.22     24.82 o
  -2   6   0       47.26       86.63      3.89 o
  -1   6   0      486.06      409.31     17.35 o
   0   6   0       19.37       41.84      4.27 o
   1   6   0      544.89      474.57     10.25 o
   2   6   0     8383.91     9097.65     62.85 o
   3   6   0      889.60      945.02     13.44 o
   4   6   0      277.23      287.97      7.50 o
   5   6   0      317.01      282.77     11.13 o
   6   6   0      620.25      624.92     21.54 o
   7   6   0      186.47      172.78     12.13 o
   8   6   0      271.47      291.75     16.62 o
   9   6   0       40.07       35.45     10.69 o
  10   6   0       64.24       96.37     13.56 o
 -12   7   0       31.75       24.82      7.82 o
 -11   7   0       28.65       22.38     12.03 o
 -10   7   0      190.08      211.16     17.29 o
  -9   7   0      172.02      150.36     14.03 o
  -8   7   0       51.12       36.26      8.39 o
  -7   7   0      335.38      344.25     17.95 o
  -6   7   0      385.69      410.33     15.06 o
  -5   7   0      216.09      224.41     10.89 o
  -4   7   0     3715.72     3900.34     59.17 o
  -3   7   0     1553.05     1538.18     25.25 o
  -2   7   0     1087.25      951.62     14.73 o
  -1   7   0      570.60      483.16     10.54 o
   0   7   0      179.76      130.82      9.06 o
   1   7   0     1183.16     1134.73     20.53 o
   2   7   0      967.47      955.55     14.93 o
   3   7   0     1418.09     1430.07     22.49 o
   4   7   0     2104.31     1978.60     30.51 o
   5   7   0      127.08      122.42      7.84 o
   6   7   0      316.12      356.69     16.91 o
   7   7   0      766.25      817.59     41.10 o
   8   7   0      148.59      188.44     13.94 o
   9   7   0       29.32       35.60      7.33 o
 -12   8   0       55.16       71.07     18.27 o
 -11   8   0       15.42        8.07      8.19 o
 -10   8   0      212.14      243.67     28.74 o
  -9   8   0       27.23       39.92      8.40 o
  -8   8   0      390.36      413.90     21.53 o
  -7   8   0      205.07      188.53     11.17 o
  -6   8   0      145.45      142.04      7.89 o
  -5   8   0     1365.48     1358.25     22.81 o
  -4   8   0     2463.52     2544.17     31.42 o
  -3   8   0     1175.66     1242.41     19.05 o
  -2   8   0     1751.21     1792.05     26.82 o
  -1   8   0     2407.30     2387.97     30.89 o
   0   8   0     1292.62     1228.08     22.95 o
   1   8   0      902.75      888.87     16.75 o
   2   8   0      979.36     1005.06     19.62 o
   3   8   0       44.71       39.84      3.75 o
   4   8   0      276.14      253.82     12.57 o
   5   8   0      596.95      584.26     19.93 o
   6   8   0      949.27      991.65     45.02 o
   7   8   0      453.77      494.69     21.73 o
   8   8   0       89.86       83.67      9.72 o
   9   8   0       55.69       60.66      9.65 o
 -12   9   0       27.36       43.66      9.50 o
 -11   9   0       65.10       83.59     22.91 o
 -10   9   0      312.91      294.08     21.45 o
  -9   9   0      410.69      386.65     40.93 o
  -8   9   0      156.88      160.07     13.85 o
  -7   9   0      207.39      222.63     12.55 o
  -6   9   0      602.32      574.84     19.72 o
  -5   9   0      772.94      780.66     21.64 o
  -4   9   0      818.49      779.47     15.21 o
  -3   9   0      286.14      217.09      6.70 o
  -2   9   0     1837.04     1840.04     28.07 o
  -1   9   0     3243.70     3321.03     51.85 o
   0   9   0      838.35      801.54     19.06 o
   1   9   0      830.27      777.78     16.44 o
   2   9   0     1085.93     1009.72     20.44 o
   3   9   0       15.24       20.88      3.12 o
   4   9   0      192.93      224.86     13.16 o
   5   9   0      171.44      200.48     15.31 o
   6   9   0      404.73      400.23     23.54 o
   7   9   0      475.42      515.34     37.86 o
   8   9   0       31.38       26.99      8.60 o
   9   9   0       32.83       43.76     12.53 o
 -12  10   0       38.47       55.98     10.76 o
 -11  10   0       61.72       82.42     12.90 o
 -10  10   0      342.65      347.36     38.59 o
  -9  10   0      312.71      330.83     21.31 o
  -8  10   0      157.34      163.65     15.39 o
  -7  10   0      168.30      168.21     11.23 o
  -6  10   0        2.97        7.91      3.05 o
  -5  10   0      770.04      760.16     20.05 o
  -4  10   0     1288.40     1271.39     21.37 o
  -3  10   0      943.20      967.80     19.70 o
  -2  10   0      933.95      936.60     19.35 o
  -1  10   0      370.30      354.96     13.19 o
   0  10   0     1347.40     1275.76     26.10 o
   1  10   0      931.21      834.12     18.05 o
   2  10   0        2.20        2.23      2.21 o
   3  10   0       24.37       37.86      4.52 o
   4  10   0      280.21      278.74     14.55 o
   5  10   0       12.22       17.10      4.90 o
   6  10   0      544.70      550.89     28.72 o
   7  10   0      155.68      185.24     17.61 o
   8  10   0       10.53        8.87      5.69 o
 -12  11   0       14.13        3.15      7.75 o
 -11  11   0      145.65      173.36     17.66 o
 -10  11   0      450.47      518.10     28.42 o
  -9  11   0      119.31      116.32     14.08 o
  -8  11   0      180.92      193.11     16.24 o
  -7  11   0      247.27      254.89     13.10 o
  -6  11   0       48.11       67.53      6.49 o
  -5  11   0       32.35       26.48      6.12 o
  -4  11   0       48.28       45.33      4.66 o
  -3  11   0      311.47      276.99     10.80 o
  -2  11   0      769.29      724.84     17.81 o
  -1  11   0      509.26      462.18     20.14 o
   0  11   0      895.46      875.62     33.68 o
   1  11   0       83.81      101.86      8.34 o
   2  11   0        3.36       11.28      2.99 o
   3  11   0      362.20      358.97     16.46 o
   4  11   0      222.63      213.49     13.40 o
   5  11   0       81.53       78.52      8.42 o
   6  11   0        2.61        6.11      9.48 o
   7  11   0        8.82       12.31      6.47 o
 -11  12   0        3.44        0.00      6.70 o
 -10  12   0      103.59      138.54     15.60 o
  -9  12   0       62.46       76.24     12.05 o
  -8  12   0       63.22       73.63     10.64 o
  -7  12   0      260.42      237.24     14.17 o
  -6  12   0      278.50      304.26     13.47 o
  -5  12   0        9.61       20.23      4.97 o
  -4  12   0      134.30      162.61      8.66 o
  -3  12   0       34.51       45.99      5.11 o
  -2  12   0      401.73      412.20     15.71 o
  -1  12   0       99.94       88.30     10.77 o
   0  12   0       31.23       31.55      5.05 o
   1  12   0       39.62       53.42      6.35 o
   2  12   0      410.26      420.29     14.94 o
   3  12   0      109.54      113.45      9.78 o
   4  12   0       48.17       85.47      8.99 o
   5  12   0       14.23        5.09     11.75 o
   6  12   0       31.30       32.55      8.25 o
   7  12   0       46.31       62.08     11.75 o
 -11  13   0        1.02        5.30      6.40 o
 -10  13   0       46.89       52.05     10.71 o
  -9  13   0       15.57       23.56      7.86 o
  -8  13   0       11.19       10.79      5.77 o
  -7  13   0       60.41       62.13      8.20 o
  -6  13   0      323.71      354.04     17.47 o
  -5  13   0      193.34      187.56     12.62 o
  -4  13   0       26.25       20.90      5.74 o
  -3  13   0       40.44       46.36      5.26 o
  -2  13   0      315.93      282.31     13.71 o
  -1  13   0        1.40        6.44      4.01 o
   0  13   0      217.71      190.88     11.85 o
   1  13   0      316.98      319.70     13.19 o
   2  13   0      196.77      186.90     15.71 o
   3  13   0      186.83      202.23     13.53 o
   4  13   0       15.62       14.95      5.83 o
   5  13   0        1.12        1.92     10.75 o
   6  13   0       77.67       83.26     12.92 o
 -11  14   0       26.08       25.40      8.57 o
 -10  14   0        4.85        5.57      6.96 o
  -9  14   0        1.83        0.00      5.93 o
  -8  14   0       61.71       91.14     12.67 o
  -7  14   0      116.53      130.33     11.70 o
  -6  14   0       37.12       36.16     11.43 o
  -5  14   0      132.59      125.37     10.67 o
  -4  14   0      182.94      186.79     13.83 o
  -3  14   0      124.09      162.26     10.86 o
  -2  14   0       38.36       52.35      8.19 o
  -1  14   0       23.34       14.39      4.93 o
   0  14   0      321.56      312.47     16.99 o
   1  14   0      273.08      297.62     17.08 o
   2  14   0      203.43      199.54     14.22 o
   3  14   0       52.39       58.23      7.98 o
   4  14   0       53.75       67.77      9.10 o
   5  14   0       72.16       80.41     12.84 o
 -10  15   0       26.52       29.78     17.11 o
  -9  15   0       74.12       53.39     10.62 o
  -8  15   0       49.85       68.93     11.52 o
  -7  15   0       39.15       41.08      9.25 o
  -6  15   0       64.49       91.41     12.21 o
  -5  15   0       41.91       51.08     11.81 o
  -4  15   0       33.63       21.42      9.18 o
  -3  15   0      155.75      126.92     20.37 o
  -2  15   0      287.99      275.40     18.15 o
  -1  15   0      237.71      227.31     13.88 o
   0  15   0       34.81       46.97      6.99 o
   1  15   0      191.21      210.21     17.66 o
   2  15   0      105.36      104.68     13.14 o
   3  15   0      261.03      280.53     21.59 o
   4  15   0      149.86      174.75     20.22 o
  -9  16   0      114.79      126.25     15.89 o
  -8  16   0      119.70      151.66     16.70 o
  -7  16   0       22.71       25.52      6.86 o
  -6  16   0      146.77      154.37     16.05 o
  -5  16   0       96.48      109.06     13.51 o
  -4  16   0        9.00        0.00      8.43 o
  -3  16   0      243.19      252.79     27.04 o
  -2  16   0      407.18      461.67     33.25 o
  -1  16   0       21.46       33.59      6.31 o
   0  16   0       50.76       51.51      9.46 o
   1  16   0      124.79      140.24     15.17 o
   2  16   0      216.98      246.61     20.54 o
   3  16   0      508.61      566.45     31.51 o
  -8  17   0      177.29      199.23     19.54 o
  -7  17   0       25.81       32.33      7.08 o
  -6  17   0      218.12      255.72     21.11 o
  -5  17   0      163.11      132.24     21.39 o
  -4  17   0      101.81      106.83     18.61 o
  -3  17   0       82.43       77.95     11.45 o
  -2  17   0       29.70        7.26      5.87 o
  -1  17   0       85.78       65.58      9.69 o
   0  17   0      128.72      120.01     14.34 o
   1  17   0       74.03       90.09     13.61 o
   2  17   0      259.57      328.77     45.57 o
  -7  18   0      143.61      166.35     14.88 o
  -6  18   0      193.21      156.89     17.57 o
  -5  18   0       23.84       37.25     14.74 o
  -4  18   0      250.40      277.30     22.10 o
  -3  18   0      107.24      142.19     15.69 o
  -2  18   0       22.28       18.23      8.86 o
  -1  18   0        5.86        3.79      5.60 o
   0  18   0       52.56       47.05      9.79 o
   1  18   0       63.37       79.19     17.61 o
  -5  19   0       63.32       90.19     13.96 o
  -4  19   0       85.63       95.02     19.18 o
  -3  19   0      164.13      157.33     17.31 o
  -2  19   0       55.28       51.35     14.82 o
  -1  19   0       32.22        8.12      8.65 o
   0 -19   1       27.25        7.10      8.32 o
   1 -19   1        7.09        2.71      5.83 o
   2 -19   1        1.85        7.09      6.64 o
   3 -19   1        8.05        2.94      5.09 o
   4 -19   1        3.54        0.65      7.38 o
   5 -19   1       56.60       57.32     17.28 o
   6 -19   1       33.29       61.89     17.93 o
  -1 -18   1        1.86        0.00      8.52 o
   0 -18   1      103.62      158.33     34.86 o
   1 -18   1      162.60      199.53     18.37 o
   2 -18   1        2.03        0.97      5.70 o
   3 -18   1        1.95        4.93      8.23 o
   4 -18   1       12.86        5.37      8.44 o
   5 -18   1        3.68       11.13      9.89 o
   6 -18   1        2.33        5.57      6.21 o
   7 -18   1      181.23      202.91     19.91 o
   8 -18   1      172.72      193.74     28.22 o
  -3 -17   1       43.72       48.60     14.16 o
  -2 -17   1        5.31       18.16      7.12 o
  -1 -17   1      150.72      135.76     15.40 o
   0 -17   1      127.55      140.54     15.59 o
   1 -17   1       61.69       67.30     10.03 o
   2 -17   1       41.83       33.12      6.79 o
   3 -17   1       43.49       56.00     14.19 o
   4 -17   1       16.06       18.09      9.81 o
   5 -17   1        2.87       10.30      6.39 o
   6 -17   1        3.76        8.95      6.74 o
   7 -17   1       38.85       63.23     12.08 o
   8 -17   1      246.80      285.38     37.37 o
   9 -17   1       72.74       85.79     16.66 o
  -3 -16   1       12.32       17.68      7.21 o
  -2 -16   1      112.30      122.21     16.55 o
  -1 -16   1       43.09       49.05     14.07 o
   0 -16   1       20.32       25.58      8.19 o
   1 -16   1       28.26       45.11      8.95 o
   2 -16   1      179.26      208.05     39.17 o
   3 -16   1        6.81        2.41     10.58 o
   4 -16   1      134.20      121.74     17.26 o
   5 -16   1       90.13      111.85     12.05 o
   6 -16   1       10.61        2.90      5.52 o
   7 -16   1        0.31        5.42      6.18 o
   8 -16   1        0.54        0.00      8.45 o
   9 -16   1       23.99       48.25     10.59 o
  -5 -15   1        7.16        0.80      8.14 o
  -4 -15   1        3.13       12.63      5.80 o
  -3 -15   1       18.57       24.13      6.84 o
  -2 -15   1       56.33       72.89     15.40 o
  -1 -15   1       56.33       58.72     10.06 o
   0 -15   1        5.81        6.48      3.26 o
   1 -15   1        3.45        0.93      6.71 o
   2 -15   1       23.83       21.53      5.30 o
   3 -15   1       45.65       27.16      5.29 o
   4 -15   1      871.39      843.19     27.65 o
   5 -15   1       22.46       16.07      5.10 o
   6 -15   1       24.45       37.06      6.98 o
   7 -15   1        3.97        5.14      5.68 o
   8 -15   1       43.73       65.67     10.97 o
   9 -15   1        1.21        6.84      6.87 o
  10 -15   1       24.18       19.04      8.28 o
  -6 -14   1       11.42       29.62     11.99 o
  -5 -14   1       71.03       70.19     11.91 o
  -4 -14   1       20.51       33.89      7.16 o
  -3 -14   1        1.26        3.32      4.62 o
  -2 -14   1        7.78        2.68      4.55 o
  -1 -14   1       12.14       12.30      5.65 o
   0 -14   1        4.51        3.22      3.48 o
   1 -14   1        3.01        5.05      3.33 o
   2 -14   1       52.74       69.81      9.60 o
   3 -14   1      112.41      126.92      9.53 o
   4 -14   1       43.02       48.57      7.12 o
   5 -14   1       43.52       37.73      7.49 o
   6 -14   1       27.81       29.67      6.20 o
   7 -14   1       22.34       41.62      7.45 o
   8 -14   1      199.67      238.06     19.30 o
   9 -14   1       12.84       28.64      8.30 o
  10 -14   1       19.15       41.40     10.38 o
  11 -14   1        4.54        0.00      8.16 o
  -6 -13   1       83.33       86.19     13.34 o
  -5 -13   1      163.46      204.29     18.28 o
  -4 -13   1       32.49       44.58      7.45 o
  -3 -13   1       18.07       16.17      5.31 o
  -2 -13   1        0.96        0.00      3.33 o
  -1 -13   1       67.41       57.18      8.57 o
   0 -13   1       72.57       71.83      6.92 o
   1 -13   1        2.70        1.78      2.83 o
   2 -13   1      149.48      111.55      8.50 o
   3 -13   1      172.08      132.73      8.16 o
   4 -13   1       14.80       21.32      4.30 o
   5 -13   1       87.46       74.46      8.10 o
   6 -13   1       25.97       25.31      4.65 o
   7 -13   1      201.80      183.39     15.12 o
   8 -13   1      120.78      148.82     15.16 o
   9 -13   1      199.56      236.30     19.17 o
  10 -13   1        6.73        4.04      7.45 o
  11 -13   1       22.05       23.01      9.51 o
  -7 -12   1       21.62       11.79     10.40 o
  -6 -12   1        7.32       10.09      6.72 o
  -5 -12   1       23.76       15.52      6.60 o
  -4 -12   1        5.98        4.71      4.74 o
  -3 -12   1       13.58       18.23      4.40 o
  -2 -12   1      117.40      101.15     15.12 o
  -1 -12   1        0.27        1.47      4.00 o
   0 -12   1      320.29      297.08     13.00 o
   1 -12   1       24.83       22.80      5.75 o
   2 -12   1      486.76      448.94     16.20 o
   3 -12   1      761.49      820.51     26.02 o
   4 -12   1        0.30        1.17      4.77 o
   5 -12   1       98.05       68.52      8.24 o
   6 -12   1       16.41       18.35      4.14 o
   7 -12   1       48.56       51.97      6.93 o
   8 -12   1       29.27       28.35      7.79 o
   9 -12   1      112.96      114.73     12.19 o
  10 -12   1       29.32       58.55      8.25 o
  11 -12   1       17.24       16.85      7.24 o
  12 -12   1        2.95        2.89      7.90 o
  -8 -11   1        5.95        0.00      7.80 o
  -7 -11   1        2.02        7.22      7.32 o
  -6 -11   1       28.27       19.42      7.48 o
  -5 -11   1        0.58        3.24      3.47 o
  -4 -11   1       18.23       26.73      5.28 o
  -3 -11   1       77.87       80.43      9.45 o
  -2 -11   1       98.93       75.44      9.21 o
  -1 -11   1        2.62        2.34      2.03 o
   0 -11   1       23.88       33.22      8.62 o
   1 -11   1      141.75      121.37      8.03 o
   2 -11   1      275.42      246.46     10.02 o
   3 -11   1       60.04       48.47      4.68 o
   4 -11   1      496.28      460.14     13.41 o
   5 -11   1       31.67       40.76      9.67 o
   6 -11   1       30.23       19.11      3.50 o
   7 -11   1       24.85       23.39      3.97 o
   8 -11   1      112.92      113.00      8.49 o
   9 -11   1       24.24       28.04      9.99 o
  10 -11   1        9.14       26.23      8.19 o
  11 -11   1       94.17      116.33     11.86 o
  12 -11   1       48.10       56.47     19.36 o
  -8 -10   1        0.01        9.09     14.11 o
  -7 -10   1        3.72       19.95      7.72 o
  -6 -10   1       45.34       51.59      9.25 o
  -5 -10   1       27.23       22.01      5.15 o
  -4 -10   1       73.04       67.55      7.19 o
  -3 -10   1       72.35       64.80      6.74 o
  -2 -10   1        0.15        0.38      2.57 o
  -1 -10   1       74.75       75.68      5.89 o
   0 -10   1       32.62       17.85      3.72 o
   1 -10   1      149.40      157.23      8.53 o
   2 -10   1      125.60      126.87      6.78 o
   3 -10   1       77.90       83.57      4.45 o
   4 -10   1      108.49      116.00      9.23 o
   5 -10   1       81.71       77.72      5.62 o
   6 -10   1      505.05      466.79     14.67 o
   7 -10   1      149.27      134.51     11.90 o
   8 -10   1        1.51        0.99      3.55 o
   9 -10   1        0.76        0.00      6.25 o
  10 -10   1       71.70       62.68     10.78 o
  11 -10   1       38.38       29.62      8.14 o
  12 -10   1       74.31      105.07     14.91 o
  -9  -9   1        2.39        0.00      5.20 o
  -8  -9   1        9.33        5.28     11.04 o
  -7  -9   1        0.01        0.00      5.18 o
  -6  -9   1       11.95        8.53      6.44 o
  -5  -9   1      205.74      193.00     11.71 o
  -4  -9   1        0.70        1.66      2.95 o
  -3  -9   1       43.61       33.49      3.93 o
  -2  -9   1      155.85      134.40      5.86 o
  -1  -9   1        1.84        3.21      1.78 o
   0  -9   1       14.42       15.17      3.91 o
   1  -9   1        6.45        8.17      1.63 o
   2  -9   1      327.74      279.37      7.51 o
   3  -9   1       89.88       91.96      4.45 o
   4  -9   1       34.14       39.61      3.39 o
   5  -9   1      118.73      105.68      5.87 o
   6  -9   1      469.39      407.01     16.21 o
   7  -9   1      172.35      136.69      9.87 o
   8  -9   1       42.47       44.80      6.36 o
   9  -9   1       90.35       95.56     12.10 o
  10  -9   1       77.60       93.25     12.46 o
  11  -9   1        0.65        0.00      5.59 o
  12  -9   1        7.19       26.61      9.07 o
  -9  -8   1        7.40        4.05      5.18 o
  -8  -8   1        1.08        9.25      5.82 o
  -7  -8   1       33.62       19.49      5.68 o
  -6  -8   1        0.13        0.22      3.82 o
  -5  -8   1      306.52      293.11     16.11 o
  -4  -8   1       16.60        2.14      2.04 o
  -3  -8   1      512.64      515.89     12.07 o
  -2  -8   1      306.04      323.41     12.05 o
  -1  -8   1        4.49        2.57      1.74 o
   0  -8   1      115.43       99.42      4.30 o
   1  -8   1       25.53       23.98      3.68 o
   2  -8   1       27.06       30.82      2.47 o
   3  -8   1       23.39       25.50      2.77 o
   4  -8   1      165.73      131.30      5.84 o
   5  -8   1       24.55       28.92      3.28 o
   6  -8   1        8.83       10.07      3.11 o
   7  -8   1      190.33      148.20      9.93 o
   8  -8   1      251.09      246.45     16.78 o
   9  -8   1       25.98       20.17      6.39 o
  10  -8   1       40.37       52.48     10.44 o
  11  -8   1       52.82       39.00      9.68 o
  12  -8   1       15.38       18.85      8.45 o
 -10  -7   1       14.81       21.11      8.04 o
  -9  -7   1       27.11       22.24      5.19 o
  -8  -7   1       18.07       29.60      6.35 o
  -7  -7   1       16.85       15.83      4.72 o
  -6  -7   1        9.17        7.61      3.68 o
  -5  -7   1      256.96      235.14      9.12 o
  -4  -7   1       21.54       16.55      2.20 o
  -3  -7   1       18.32       13.64      2.04 o
  -2  -7   1       69.23       73.92      3.53 o
  -1  -7   1      287.81      292.94      8.77 o
   0  -7   1     1938.90     2133.33     23.78 o
   1  -7   1      272.33      280.53      8.49 o
   2  -7   1     2256.20     2621.92     25.74 o
   3  -7   1      190.43      196.92      5.78 o
   4  -7   1      663.79      654.76     21.06 o
   5  -7   1      717.20      666.09     15.19 o
   6  -7   1      180.49      177.20      7.51 o
   7  -7   1       11.44       15.40      4.19 o
   8  -7   1       78.08       72.31     13.41 o
   9  -7   1       30.84       50.33     13.47 o
  10  -7   1        7.48        3.65      4.96 o
  11  -7   1       18.26        9.45      5.85 o
  12  -7   1       66.25       70.23     12.42 o
 -10  -6   1        0.68        0.00      6.28 o
  -9  -6   1        0.22        5.77      5.19 o
  -8  -6   1       11.93       17.50      7.76 o
  -7  -6   1        1.31        6.35      3.78 o
  -6  -6   1       40.75       41.78      6.00 o
  -5  -6   1       99.73       98.01      5.47 o
  -4  -6   1      435.13      444.37      9.51 o
  -3  -6   1        0.82        3.81      1.01 o
  -2  -6   1     1410.58     1487.11     16.69 o
  -1  -6   1     1951.91     2087.11     21.74 o
   0  -6   1      142.11      117.67      4.12 o
   1  -6   1        1.25        2.49      0.79 o
   2  -6   1        4.40        9.68      1.38 o
   3  -6   1      637.01      773.82     21.23 o
   4  -6   1       10.09       22.22      2.73 o
   5  -6   1      524.12      528.10     12.14 o
   6  -6   1      167.32      138.72     10.20 o
   7  -6   1        8.00        0.37      2.83 o
   8  -6   1      123.67      116.75     11.19 o
   9  -6   1        0.26        2.26      5.57 o
  10  -6   1      111.30      101.89     15.68 o
  11  -6   1      128.03      149.41     15.96 o
  12  -6   1       23.79       34.65      9.91 o
 -10  -5   1        1.91        4.89      5.01 o
  -9  -5   1        3.12        8.01      6.85 o
  -8  -5   1        4.63        6.27      4.83 o
  -7  -5   1        1.29        2.74      4.34 o
  -6  -5   1        4.76       12.80      3.57 o
  -5  -5   1        8.61       10.92      2.24 o
  -4  -5   1        1.02        0.58      1.21 o
  -3  -5   1      729.87      722.22      9.60 o
  -2  -5   1      111.21       94.31      3.26 o
  -1  -5   1      179.19      202.64      5.14 o
   0  -5   1       81.82       91.64      3.33 o
   1  -5   1     1037.88     1104.86     18.43 o
   2  -5   1      286.88      328.75      6.37 o
   3  -5   1      264.27      317.61      9.97 o
   4  -5   1      383.60      431.83     11.04 o
   5  -5   1      195.41      176.84      6.85 o
   6  -5   1       86.01      100.64      5.63 o
   7  -5   1      159.12      166.50      7.85 o
   8  -5   1       88.71       97.74     10.14 o
   9  -5   1       30.35       23.82      6.87 o
  10  -5   1      184.82      183.81     16.52 o
  11  -5   1        5.78        0.61      5.84 o
  12  -5   1        4.77       14.12      7.25 o
 -11  -4   1       69.47       76.11     10.14 o
 -10  -4   1        4.53        6.32      5.02 o
  -9  -4   1       14.62       20.45      5.94 o
  -8  -4   1       14.79       14.68      3.89 o
  -7  -4   1        9.24        2.80      3.03 o
  -6  -4   1        1.38        0.88      2.22 o
  -5  -4   1      161.97      151.13      5.16 o
  -4  -4   1       41.74       31.34      2.99 o
  -3  -4   1      130.01      104.53      3.03 o
  -2  -4   1       18.58        4.85      0.84 o
  -1  -4   1     1363.84     1444.14     16.35 o
   0  -4   1       43.16       33.05      1.73 o
   1  -4   1       35.90       41.86      2.09 o
   2  -4   1      331.34      321.90      6.64 o
   3  -4   1     1521.26     1578.20     19.30 o
   4  -4   1     1211.34     1200.23     18.05 o
   5  -4   1      104.86      117.03      5.49 o
   6  -4   1      275.35      257.52      8.90 o
   7  -4   1       22.60       17.28      3.35 o
   8  -4   1      763.03      761.78     46.44 o
   9  -4   1      267.68      274.76     30.99 o
  10  -4   1        1.27        8.52      5.75 o
  11  -4   1       15.62        3.31     10.51 o
  12  -4   1       21.35       22.00      9.22 o
 -11  -3   1      131.04      138.74     13.76 o
 -10  -3   1      100.78       97.68     10.78 o
  -9  -3   1        7.44       11.08      4.18 o
  -8  -3   1       94.02       75.38      8.27 o
  -7  -3   1       90.01      105.60      7.38 o
  -6  -3   1       94.12       87.31      4.60 o
  -5  -3   1       47.20       59.09      3.59 o
  -4  -3   1       21.77       18.95      2.04 o
  -3  -3   1     1424.74     1465.92     15.89 o
  -2  -3   1      322.32      300.10      5.63 o
  -1  -3   1      156.25      221.29      4.84 o
   0  -3   1      318.84      341.04      5.04 o
   1  -3   1      608.66      622.28      8.21 o
   2  -3   1      341.58      373.67      8.53 o
   3  -3   1      348.42      278.89      6.74 o
   4  -3   1     2526.25     2782.72     29.94 o
   5  -3   1        1.08        0.82      0.70 o
   6  -3   1       10.92        7.51      2.08 o
   7  -3   1       59.12       44.91      3.97 o
   8  -3   1      282.41      334.82     18.64 o
   9  -3   1        0.69        6.65      5.15 o
  10  -3   1        9.65        3.25      4.93 o
  11  -3   1        0.23        1.90      6.37 o
  12  -3   1       15.31       11.10      7.41 o
 -11  -2   1       18.14       11.68     10.30 o
 -10  -2   1      133.48      137.40     12.09 o
  -9  -2   1       71.88       84.98      9.02 o
  -8  -2   1       87.39       77.71     10.59 o
  -7  -2   1       24.35       23.39      3.51 o
  -6  -2   1      210.28      192.28      6.00 o
  -5  -2   1       74.17       72.82      2.91 o
  -4  -2   1     2137.41     2319.49     33.42 o
  -3  -2   1     2478.63     2570.82     29.22 o
  -2  -2   1     4679.51     5057.11     36.57 o
  -1  -2   1     8975.88    10020.89    100.13 o
   0  -2   1        0.37       14.22      0.86 o
   1  -2   1     6218.32     7049.23    198.81 o
   2  -2   1     3087.51     3407.99     34.88 o
   3  -2   1       91.33       79.57      5.11 o
   4  -2   1      213.66      240.65      5.50 o
   5  -2   1       63.48       57.66      2.87 o
   6  -2   1     1024.52      985.85     14.69 o
   7  -2   1      112.83      107.59      6.66 o
   8  -2   1       71.23       54.70     13.01 o
   9  -2   1        2.18       11.06      4.85 o
  10  -2   1       43.80       46.26      9.25 o
  11  -2   1        1.41        2.00      5.21 o
  12  -2   1       44.52       41.02     12.85 o
 -12  -1   1       41.97       51.28     10.43 o
 -11  -1   1        1.57        8.97      5.46 o
 -10  -1   1        0.19        1.68      7.73 o
  -9  -1   1       52.12       58.26      7.38 o
  -8  -1   1      264.20      271.79     16.06 o
  -7  -1   1       31.51       38.46      3.57 o
  -6  -1   1        1.87        1.29      1.30 o
  -5  -1   1       75.84       86.51      4.11 o
  -4  -1   1       83.37       71.12      3.42 o
  -3  -1   1       30.29       30.16      1.88 o
  -2  -1   1     9665.52    10487.84    109.94 o
  -1  -1   1       28.10       52.35      1.95 o
   1  -1   1       19.97       39.74      1.76 o
   2  -1   1     1466.77     1454.31     14.06 o
   3  -1   1       16.70       16.11      1.58 o
   4  -1   1      206.53      177.55      4.62 o
   5  -1   1       97.66      106.83      3.98 o
   6  -1   1       67.74       70.99      3.65 o
   7  -1   1        0.29        5.16      3.79 o
   8  -1   1      123.53      113.09      9.96 o
   9  -1   1       15.82       12.07      5.65 o
  10  -1   1       16.77       25.65      9.54 o
  11  -1   1        6.35       12.82      6.47 o
  12  -1   1        0.12        1.48      7.09 o
 -12   0   1        0.85       18.65      7.88 o
 -11   0   1       13.77        6.80      4.77 o
 -10   0   1       10.45       19.78      5.67 o
  -9   0   1      128.51      132.87     10.67 o
  -8   0   1      216.86      221.32     12.44 o
  -7   0   1       14.94       16.04      2.89 o
  -6   0   1      126.76      144.21      6.61 o
  -5   0   1      437.44      459.89      9.42 o
  -4   0   1      170.01      144.17      6.92 o
  -3   0   1       12.81       29.67      1.89 o
  -2   0   1      704.06      769.10      8.65 o
   1   0   1      471.30      641.49      8.00 o
   2   0   1      390.04      494.90      7.28 o
   3   0   1      454.45      397.78      5.93 o
   4   0   1      249.80      208.40      4.68 o
   5   0   1       87.60       94.61      3.94 o
   6   0   1      406.23      395.50      9.48 o
   7   0   1      437.45      427.84     13.26 o
   8   0   1      190.73      187.26     12.05 o
   9   0   1       10.80        8.13      4.63 o
  10   0   1        4.09        0.70      4.79 o
  11   0   1        0.60        9.56     12.11 o
 -12   1   1       15.19       25.13      9.03 o
 -11   1   1       15.44       10.00      6.21 o
 -10   1   1        3.43        5.22      4.21 o
  -9   1   1      101.33       85.73     10.38 o
  -8   1   1       25.10       23.72      3.83 o
  -7   1   1      228.48      216.83      8.89 o
  -6   1   1      164.59      152.55      5.66 o
  -5   1   1      246.21      259.33      6.73 o
  -4   1   1        2.93        3.52      1.17 o
  -3   1   1     1630.37     1848.01     19.45 o
  -2   1   1      274.99      243.88      5.88 o
  -1   1   1      338.56      190.80      5.05 o
   0   1   1      816.23      891.38     18.48 o
   1   1   1     2371.20     3003.10     21.49 o
   2   1   1      128.24      137.33      3.48 o
   3   1   1       17.85        9.87      1.28 o
   4   1   1     1513.60     1563.28     16.56 o
   5   1   1       80.23       88.13      4.01 o
   6   1   1        0.68        3.16      1.85 o
   7   1   1       55.05       47.45      4.84 o
   8   1   1      115.90      102.43      9.16 o
   9   1   1        0.47        5.69      4.67 o
  10   1   1       11.35       11.48      6.54 o
  11   1   1       42.21       39.84     13.11 o
 -12   2   1       19.93       32.21     10.30 o
 -11   2   1       12.71       20.08      8.76 o
 -10   2   1       36.73       40.46      9.02 o
  -9   2   1      472.40      497.34     19.53 o
  -8   2   1      179.15      203.45      9.46 o
  -7   2   1        0.91        2.94      2.26 o
  -6   2   1      219.22      210.21     10.13 o
  -5   2   1      139.21      125.80      4.88 o
  -4   2   1      382.01      374.71      7.62 o
  -3   2   1     1379.26     1438.42     12.60 o
  -2   2   1    16601.25    17683.20    172.77 o
  -1   2   1     3678.14     3907.16     68.52 o
   0   2   1      474.07      466.14     15.23 o
   1   2   1    27922.19    30208.08    320.15 o
   2   2   1      607.92      760.04     10.15 o
   3   2   1      283.56      281.48      7.78 o
   4   2   1      548.25      621.23     10.68 o
   5   2   1       41.66       48.61      3.21 o
   6   2   1      659.58      630.56     18.09 o
   7   2   1       75.19       76.75      6.87 o
   8   2   1       40.65       35.21      5.94 o
   9   2   1       55.72       56.85      8.38 o
  10   2   1       78.39       95.56     10.67 o
  11   2   1       50.71       69.00     11.95 o
 -12   3   1        1.86        6.20      5.53 o
 -11   3   1        9.58        9.92     11.36 o
 -10   3   1       33.11       37.07      7.82 o
  -9   3   1       36.95       46.85      8.09 o
  -8   3   1      430.84      400.35     15.23 o
  -7   3   1      133.96      123.30      8.02 o
  -6   3   1       55.56       70.52      5.77 o
  -5   3   1     1341.65     1376.47     26.25 o
  -4   3   1      385.12      397.58      8.28 o
  -3   3   1     2273.66     2710.07     27.83 o
  -2   3   1     2468.21     2813.11     38.71 o
  -1   3   1     3591.87     3964.92     47.30 o
   0   3   1     3259.57     3380.37     35.26 o
   1   3   1      148.80      138.80      4.32 o
   2   3   1      956.97      949.65     11.64 o
   3   3   1     1179.27     1230.36     18.48 o
   4   3   1      399.52      387.70      8.73 o
   5   3   1        0.06        1.36      1.24 o
   6   3   1      110.67       91.34      6.02 o
   7   3   1        0.69        0.72      2.75 o
   8   3   1       20.12        9.44      4.83 o
   9   3   1        6.26        3.32      4.37 o
  10   3   1      171.62      223.75     16.36 o
  11   3   1       24.98       21.01     12.51 o
 -12   4   1        8.98       19.63      7.30 o
 -11   4   1      101.37      113.54     19.23 o
 -10   4   1       17.21       20.68     12.45 o
  -9   4   1      155.38      160.35     11.68 o
  -8   4   1      420.71      375.53     19.55 o
  -7   4   1        5.43        6.87      8.69 o
  -6   4   1       15.70       20.42      4.43 o
  -5   4   1      427.11      403.87     10.30 o
  -4   4   1        1.74        1.78      1.03 o
  -3   4   1       11.98       10.52      2.36 o
  -2   4   1      243.25      216.54      8.86 o
  -1   4   1      185.41      153.20      5.87 o
   0   4   1       87.04       89.23      4.34 o
   1   4   1      790.87      767.40     12.95 o
   2   4   1       50.28       54.27      2.87 o
   3   4   1        1.23        1.57      1.17 o
   4   4   1        0.25        1.28      1.41 o
   5   4   1       38.15       36.74      3.50 o
   6   4   1        5.80        4.37      2.08 o
   7   4   1        0.04        1.78      4.11 o
   8   4   1       87.31       72.42     11.47 o
   9   4   1        6.28        1.52      4.45 o
  10   4   1       21.52       20.86      6.82 o
 -12   5   1        3.25        7.75      7.30 o
 -11   5   1        2.43        6.09      6.84 o
 -10   5   1       64.84       84.67     11.23 o
  -9   5   1        0.92       13.09      6.21 o
  -8   5   1       38.81       26.82      6.01 o
  -7   5   1      125.37      121.54     19.55 o
  -6   5   1      288.08      320.66     17.86 o
  -5   5   1       65.82       47.24      3.78 o
  -4   5   1      210.41      159.13      6.61 o
  -3   5   1     1034.78      949.63     18.51 o
  -2   5   1      103.92      120.82      7.00 o
  -1   5   1      167.29      163.98      7.45 o
   0   5   1      213.53      211.92      7.35 o
   1   5   1      148.49      187.21     11.72 o
   2   5   1      944.10      996.81     15.53 o
   3   5   1        8.42        6.51      1.34 o
   4   5   1      679.67      660.66     11.38 o
   5   5   1       16.34       18.31      2.72 o
   6   5   1       16.24        5.58      2.92 o
   7   5   1        5.64        5.77      3.45 o
   8   5   1        0.13        6.70      3.50 o
   9   5   1       23.81       25.00      6.72 o
  10   5   1       33.42       26.50      6.86 o
 -12   6   1      110.11      128.80     15.89 o
 -11   6   1       75.26       88.17     12.67 o
 -10   6   1        3.59        0.62      6.08 o
  -9   6   1        2.55        5.26      5.82 o
  -8   6   1       16.04       17.99      6.52 o
  -7   6   1        0.40        0.00      4.56 o
  -6   6   1      263.29      225.10     10.78 o
  -5   6   1      787.09      749.04     23.27 o
  -4   6   1     1239.79     1331.32     24.85 o
  -3   6   1      479.69      506.14     15.95 o
  -2   6   1        5.86       14.55      2.17 o
  -1   6   1        2.22        4.26      2.26 o
   0   6   1       21.88       24.73      2.85 o
   1   6   1        6.29        5.37      2.31 o
   2   6   1      178.69      134.61      6.41 o
   3   6   1       78.09       79.98      4.41 o
   4   6   1      228.58      254.12      8.25 o
   5   6   1       42.29       35.34      3.77 o
   6   6   1        0.57        5.24      3.13 o
   7   6   1       16.16       25.32      5.58 o
   8   6   1        6.22        0.34      5.50 o
   9   6   1        0.24        0.00      7.35 o
  10   6   1        2.42        2.67      7.18 o
 -12   7   1      145.78      182.24     18.21 o
 -11   7   1       16.03       16.73      7.06 o
 -10   7   1       30.85       42.50      8.33 o
  -9   7   1        3.87        3.98      4.78 o
  -8   7   1       59.79       57.95     14.15 o
  -7   7   1       71.23       69.95      8.38 o
  -6   7   1      281.96      283.07     12.33 o
  -5   7   1      592.53      614.09     18.72 o
  -4   7   1       31.94       40.89      5.38 o
  -3   7   1       72.97       72.34      5.56 o
  -2   7   1      350.33      334.27     16.59 o
  -1   7   1      747.64      746.48     19.25 o
   0   7   1       16.02       19.28      3.23 o
   1   7   1      311.94      299.50     13.19 o
   2   7   1       57.28       70.60      4.49 o
   3   7   1      630.60      660.06     14.56 o
   4   7   1       59.53       56.62      4.57 o
   5   7   1       20.71       12.16      4.02 o
   6   7   1      230.52      219.91     16.64 o
   7   7   1        3.07        2.56      3.77 o
   8   7   1        8.70        5.54      3.88 o
   9   7   1       10.77        4.30      6.15 o
 -12   8   1       43.07       54.19     11.41 o
 -11   8   1       29.50       47.91     10.12 o
 -10   8   1       20.12       18.75     12.01 o
  -9   8   1       21.55       18.51      6.05 o
  -8   8   1       57.66       74.61      9.70 o
  -7   8   1      270.65      298.15     17.26 o
  -6   8   1       15.90       15.49      3.90 o
  -5   8   1        1.31        6.62      2.74 o
  -4   8   1      435.79      392.06     24.37 o
  -3   8   1      361.97      328.84      8.84 o
  -2   8   1      107.79       91.21      6.46 o
  -1   8   1       59.98       56.20      4.71 o
   0   8   1        0.12        2.27      2.98 o
   1   8   1       24.95       17.81      3.11 o
   2   8   1        2.81        1.21      2.61 o
   3   8   1      430.60      465.13     12.73 o
   4   8   1       52.06       49.07      5.10 o
   5   8   1        0.03        0.24      3.34 o
   6   8   1      215.50      215.64     15.16 o
   7   8   1       21.19       21.98      6.00 o
   8   8   1        1.89        0.00      6.38 o
   9   8   1        4.71        8.31      5.12 o
 -12   9   1        0.98       12.41     11.55 o
 -11   9   1       23.66       38.87      9.83 o
 -10   9   1       53.05       79.59     23.15 o
  -9   9   1       65.00       78.16     12.93 o
  -8   9   1       50.85       51.31      8.89 o
  -7   9   1      156.41      132.24      9.76 o
  -6   9   1       52.88       63.21      6.77 o
  -5   9   1      250.18      211.54     11.22 o
  -4   9   1        2.08        5.83      2.37 o
  -3   9   1      368.79      415.87     14.74 o
  -2   9   1      626.90      697.18     18.76 o
  -1   9   1        3.91        2.31      2.04 o
   0   9   1       92.29      140.98     11.19 o
   1   9   1        2.31        1.85      1.81 o
   2   9   1        0.88        2.45      2.23 o
   3   9   1       14.26       27.17      3.70 o
   4   9   1      386.69      354.30     21.81 o
   5   9   1       72.72       47.23      6.75 o
   6   9   1      224.69      284.41     20.33 o
   7   9   1       12.03        3.75     15.32 o
   8   9   1       18.30       19.19     11.54 o
 -12  10   1       10.88       14.88      7.88 o
 -11  10   1       39.72       49.27     10.40 o
 -10  10   1       45.26       58.18     10.22 o
  -9  10   1      191.26      267.32     19.11 o
  -8  10   1       77.52       91.66     11.49 o
  -7  10   1       42.33       38.46      6.17 o
  -6  10   1        4.82       11.07      3.87 o
  -5  10   1       35.93       34.32      7.65 o
  -4  10   1      155.22      119.04      6.86 o
  -3  10   1      624.17      566.19     18.15 o
  -2  10   1      488.16      466.28     18.15 o
  -1  10   1      343.46      364.26     13.68 o
   0  10   1        2.07        6.81      3.13 o
   1  10   1        0.40        4.95      3.11 o
   2  10   1        7.81        2.82      2.56 o
   3  10   1       70.66       56.85      6.39 o
   4  10   1       24.54       22.18      5.03 o
   5  10   1        5.09        3.55      3.90 o
   6  10   1       13.00       18.54      7.22 o
   7  10   1       19.68       13.71      7.77 o
   8  10   1        0.39        2.43      7.42 o
 -12  11   1        8.40       22.09     11.03 o
 -11  11   1        4.17       20.82      8.24 o
 -10  11   1       19.46       25.61      8.06 o
  -9  11   1      297.21      375.11     23.28 o
  -8  11   1      230.38      290.50     37.65 o
  -7  11   1        0.43        0.95      4.67 o
  -6  11   1       13.05       18.00      4.64 o
  -5  11   1      107.74      118.65     12.79 o
  -4  11   1        3.00        3.58      2.25 o
  -3  11   1        1.55        3.08      2.46 o
  -2  11   1      254.54      251.66     12.02 o
  -1  11   1      227.34      197.68     13.49 o
   0  11   1       56.25       58.60      8.09 o
   1  11   1        3.60        5.22      2.52 o
   2  11   1        8.92        5.50      2.92 o
   3  11   1       47.17       48.40      6.62 o
   4  11   1        6.73        6.66      4.44 o
   5  11   1        5.09       11.18      4.95 o
   6  11   1       22.79       24.67     10.60 o
   7  11   1        7.32        0.00      6.93 o
 -11  12   1        0.27        3.74      5.90 o
 -10  12   1       40.75       52.05     10.31 o
  -9  12   1      135.70      137.40     14.93 o
  -8  12   1      149.84      138.69     14.10 o
  -7  12   1        0.71        3.50      3.86 o
  -6  12   1       59.97       70.98     17.51 o
  -5  12   1       37.73       34.94      6.85 o
  -4  12   1        2.27        3.07      2.64 o
  -3  12   1      176.03      151.59     10.08 o
  -2  12   1       33.19       21.00      5.51 o
  -1  12   1       23.69       18.88      4.65 o
   0  12   1       76.92       85.77      6.53 o
   1  12   1      269.80      244.52     11.34 o
   2  12   1        0.83        2.86      2.78 o
   3  12   1        6.53        6.02      4.94 o
   4  12   1        1.30        4.10      4.16 o
   5  12   1       29.78       38.81      6.66 o
   6  12   1        8.56        2.80      5.10 o
 -11  13   1        6.13       20.25      8.48 o
 -10  13   1      109.71      145.28     16.04 o
  -9  13   1      144.11      193.07     17.99 o
  -8  13   1       20.15       26.41      6.25 o
  -7  13   1       20.91       23.15      7.25 o
  -6  13   1       83.21       71.26     10.34 o
  -5  13   1       29.37       49.82      8.91 o
  -4  13   1        6.72       13.56      5.31 o
  -3  13   1      150.84      124.20      9.44 o
  -2  13   1        1.58        0.00      7.15 o
  -1  13   1      262.39      247.53     13.58 o
   0  13   1       50.04       40.63      8.16 o
   1  13   1        6.22       12.44      4.61 o
   2  13   1       16.89       23.28      5.33 o
   3  13   1       17.66       10.85      4.42 o
   4  13   1        0.42        4.71      6.95 o
   5  13   1       17.82       10.01     12.36 o
   6  13   1        0.04        0.00      8.43 o
 -11  14   1       17.16       16.37     10.86 o
 -10  14   1       16.74       19.44      8.14 o
  -9  14   1       55.67       80.56     22.72 o
  -8  14   1       43.53       35.18      6.65 o
  -7  14   1        4.30        9.00      4.55 o
  -6  14   1       86.95       78.51     11.82 o
  -5  14   1      217.80      220.29     18.16 o
  -4  14   1       34.61       23.84      7.24 o
  -3  14   1        0.35        4.19      4.08 o
  -2  14   1       54.52       38.70      7.41 o
  -1  14   1      198.65      190.12     14.65 o
   0  14   1       45.71       47.06      6.67 o
   1  14   1       20.10       17.06      5.17 o
   2  14   1        4.98        7.20      5.52 o
   3  14   1       21.44       25.19      7.27 o
   4  14   1       59.15       63.11     13.41 o
   5  14   1        0.23        0.00      9.05 o
 -10  15   1       15.84        5.47     10.88 o
  -9  15   1       10.35       24.97      8.11 o
  -8  15   1        8.73       11.07      5.30 o
  -7  15   1       37.46       44.28      8.10 o
  -6  15   1       64.34       65.06     10.35 o
  -5  15   1      166.95      170.49     27.41 o
  -4  15   1        6.19        6.31      6.06 o
  -3  15   1        2.21        4.52      3.91 o
  -2  15   1        0.60        0.66      4.02 o
  -1  15   1      102.84      120.09     10.62 o
   0  15   1        0.46        4.49      4.75 o
   1  15   1        5.34        4.68      5.40 o
   2  15   1       17.39       11.75      6.52 o
   3  15   1      128.64      152.36     16.18 o
   4  15   1       36.88       23.68     10.65 o
  -9  16   1       13.75       22.42      8.79 o
  -8  16   1        0.37        0.00      4.82 o
  -7  16   1      122.78      144.83     13.25 o
  -6  16   1      180.11      220.07     45.09 o
  -5  16   1      121.86      140.17     22.45 o
  -4  16   1        3.36        0.00      8.31 o
  -3  16   1       55.15       59.16     10.18 o
  -2  16   1        9.45        6.69      3.96 o
  -1  16   1       14.19       14.28      5.29 o
   0  16   1        0.18        0.99      3.81 o
   1  16   1       18.57       29.51      9.17 o
   2  16   1       58.08       68.36     11.79 o
   3  16   1       23.34       39.89     13.59 o
  -8  17   1        2.63        4.46      4.97 o
  -7  17   1       42.42       51.02      8.78 o
  -6  17   1      285.06      295.49     46.46 o
  -5  17   1       51.25       94.82     28.09 o
  -4  17   1        0.59        7.66      6.57 o
  -3  17   1        1.68        0.00      6.23 o
  -2  17   1       23.76       26.52      6.20 o
  -1  17   1       85.85       90.11     10.35 o
   0  17   1       60.65       71.18     11.37 o
   1  17   1        7.65       17.36      7.21 o
  -7  18   1      162.65      192.68     16.19 o
  -6  18   1       57.45       80.87     18.93 o
  -5  18   1        9.27       15.03     10.56 o
  -4  18   1        0.46        0.00      5.82 o
  -3  18   1        2.99        0.00     13.93 o
  -2  18   1      112.81       95.23     13.64 o
  -1  18   1       75.32       75.53     12.37 o
   0  18   1       11.11       15.17     11.05 o
  -4  19   1        7.42        8.53     11.42 o
  -3  19   1       68.60      100.03     19.86 o
   3 -20   2        2.82        7.38      7.40 o
   4 -20   2       80.95       84.82     19.29 o
   0 -19   2       43.63       56.23     10.90 o
   1 -19   2        2.73        7.86      6.29 o
   2 -19   2       16.08       20.61     11.19 o
   3 -19   2       51.50       49.05     13.49 o
   4 -19   2      140.24      170.63     24.49 o
   5 -19   2       58.47       80.70     18.07 o
  -2 -18   2       17.86       21.70      7.82 o
  -1 -18   2       34.96       44.02      9.78 o
   0 -18   2        3.39        0.00      6.22 o
   1 -18   2      139.55      124.03     14.76 o
   2 -18   2       33.23       13.08      7.66 o
   3 -18   2       66.30       45.45     11.84 o
   4 -18   2       61.57       49.32      9.94 o
   5 -18   2       63.53       67.32     16.07 o
   6 -18   2      295.47      335.78     35.28 o
   7 -18   2       48.15       25.85      8.04 o
   8 -18   2        0.77        5.45      8.09 o
  -3 -17   2       42.50       28.34      7.74 o
  -2 -17   2      126.93      120.01     14.88 o
  -1 -17   2       13.85       23.98      7.57 o
   0 -17   2      120.09      133.11     14.78 o
   1 -17   2      187.45      205.92     16.70 o
   2 -17   2      107.17      109.34     10.03 o
   3 -17   2       11.99       17.56      6.74 o
   4 -17   2      163.57      168.76     16.28 o
   5 -17   2      358.88      382.46     20.11 o
   6 -17   2       64.11       76.84     26.82 o
   7 -17   2       42.02       50.82     10.49 o
   8 -17   2      123.75      158.54     17.53 o
   9 -17   2       66.42       65.65     11.82 o
  -4 -16   2      326.63      341.50     37.74 o
  -3 -16   2      123.32      127.36     14.53 o
  -2 -16   2       89.23       81.89     12.43 o
  -1 -16   2      149.02      152.45     15.91 o
   0 -16   2      162.49      166.52     15.52 o
   1 -16   2       88.86       89.51     10.62 o
   2 -16   2      269.19      240.63     13.91 o
   3 -16   2       94.48       84.59     10.85 o
   4 -16   2      722.23      690.07     31.69 o
   5 -16   2      156.01      153.61     12.53 o
   6 -16   2       28.81       34.26      8.62 o
   7 -16   2        7.23        2.51      7.49 o
   8 -16   2      180.65      198.67     18.94 o
   9 -16   2      362.41      420.40     31.20 o
  10 -16   2       32.51       23.28     12.33 o
  -5 -15   2      240.57      248.89     21.59 o
  -4 -15   2      275.81      337.38     19.39 o
  -3 -15   2        4.34       10.64      4.88 o
  -2 -15   2      251.79      258.60     15.37 o
  -1 -15   2      248.44      232.64     17.77 o
   0 -15   2      516.62      503.18     24.27 o
   1 -15   2      187.16      208.23     12.52 o
   2 -15   2       84.26       90.82      8.38 o
   3 -15   2      588.47      661.85     28.73 o
   4 -15   2      497.79      519.67     21.55 o
   5 -15   2        7.12        3.80      4.16 o
   6 -15   2       72.14       76.61      9.67 o
   7 -15   2        9.44        7.24      5.18 o
   8 -15   2       77.98       92.22     10.51 o
   9 -15   2      286.48      341.59     24.41 o
  10 -15   2      105.19      148.67     16.95 o
  -6 -14   2      114.49      115.43     22.66 o
  -5 -14   2      596.42      729.58     35.13 o
  -4 -14   2        3.56        0.18      4.14 o
  -3 -14   2       29.12       28.50      5.37 o
  -2 -14   2      133.74      149.66     14.09 o
  -1 -14   2      270.66      283.95     18.75 o
   0 -14   2      631.59      617.46     20.54 o
   1 -14   2      323.05      305.96     14.43 o
   2 -14   2      206.91      195.91     11.57 o
   3 -14   2      230.81      201.73     11.27 o
   4 -14   2      150.54      147.14     11.18 o
   5 -14   2      159.54      157.27     11.88 o
   6 -14   2      159.40      182.44     12.93 o
   7 -14   2      283.51      280.28     16.55 o
   8 -14   2        9.62       11.58      5.16 o
   9 -14   2        0.98        6.67      7.51 o
  10 -14   2        3.88       17.18      7.79 o
  11 -14   2       11.89       24.67     11.72 o
  -7 -13   2       64.55       77.49     13.02 o
  -6 -13   2      347.15      413.87     27.06 o
  -5 -13   2      188.74      228.91     19.23 o
  -4 -13   2       72.70       83.83      8.80 o
  -3 -13   2       30.14       32.84      7.79 o
  -2 -13   2       49.76       57.77      8.95 o
  -1 -13   2      426.05      395.03     19.68 o
   0 -13   2      792.89      743.97     21.65 o
   1 -13   2      361.39      332.00     14.33 o
   2 -13   2       54.03       48.59      5.76 o
   3 -13   2       31.41       43.31      4.83 o
   4 -13   2      129.82      128.73     10.26 o
   5 -13   2      436.34      389.94     17.66 o
   6 -13   2      170.58      172.99     12.37 o
   7 -13   2      183.87      173.44     12.84 o
   8 -13   2       68.28       92.37      9.90 o
   9 -13   2       63.84       65.05     25.63 o
  10 -13   2       50.54       45.16     24.02 o
  11 -13   2        0.42        0.00      8.39 o
  -7 -12   2       90.11       83.89     13.27 o
  -6 -12   2       26.08       32.74      9.04 o
  -5 -12   2      109.73      112.79     13.24 o
  -4 -12   2      306.69      338.52     16.77 o
  -3 -12   2       84.22       82.98     10.27 o
  -2 -12   2      183.16      204.93     14.85 o
  -1 -12   2       95.56      103.49      7.51 o
   0 -12   2     1009.16     1053.21     24.89 o
   1 -12   2        8.76       10.90      3.38 o
   2 -12   2        7.65       11.59      3.31 o
   3 -12   2      720.84      676.15     17.35 o
   4 -12   2      113.03      101.80      8.55 o
   5 -12   2      144.02      156.02     15.97 o
   6 -12   2       57.91       74.63      6.55 o
   7 -12   2       96.29       91.65      7.60 o
   8 -12   2      147.64      155.90     13.18 o
   9 -12   2      148.56      142.96     14.84 o
  10 -12   2        7.11       10.43      5.19 o
  11 -12   2        2.42       10.59      4.95 o
  -8 -11   2       28.74       21.75      7.97 o
  -7 -11   2       78.64      100.91     13.42 o
  -6 -11   2      191.70      232.84     18.66 o
  -5 -11   2      349.73      344.77     21.99 o
  -4 -11   2      186.34      218.01     12.91 o
  -3 -11   2       27.63       49.10      7.55 o
  -2 -11   2      355.10      342.39     13.83 o
  -1 -11   2      470.02      411.89     14.21 o
   0 -11   2      371.30      334.02     14.65 o
   1 -11   2       97.95       90.42      6.84 o
   2 -11   2      157.06      161.53      7.89 o
   3 -11   2      344.30      360.06     11.74 o
   4 -11   2      533.76      542.21     18.88 o
   5 -11   2      147.62      159.34      8.28 o
   6 -11   2        1.44        0.00      2.69 o
   7 -11   2      112.37      104.15      7.86 o
   8 -11   2      363.12      366.66     14.91 o
   9 -11   2       68.60       72.82      8.66 o
  10 -11   2      219.53      253.93     16.00 o
  11 -11   2       65.40       73.15      9.64 o
  12 -11   2        1.13       11.22      6.93 o
  -9 -10   2        0.74        6.11     10.12 o
  -8 -10   2       86.56       86.89     12.99 o
  -7 -10   2       42.27       41.69      8.88 o
  -6 -10   2      548.12      594.17     29.07 o
  -5 -10   2      112.24      104.52     12.90 o
  -4 -10   2       67.92       67.89      6.06 o
  -3 -10   2       32.22       41.88      6.66 o
  -2 -10   2      618.58      587.28     15.90 o
  -1 -10   2      529.97      561.45     15.77 o
   0 -10   2      481.19      502.35     15.02 o
   1 -10   2      220.27      212.49      7.14 o
   2 -10   2      351.61      312.52      8.42 o
   3 -10   2      843.15      764.52     13.95 o
   4 -10   2     1108.87      981.49     16.24 o
   5 -10   2      162.41      179.19      8.59 o
   6 -10   2        6.48       24.77      4.26 o
   7 -10   2      106.85      122.63      8.09 o
   8 -10   2      428.95      419.96     18.43 o
   9 -10   2       86.15       60.71      9.93 o
  10 -10   2      237.58      225.83     23.14 o
  11 -10   2      234.37      260.60     25.24 o
  12 -10   2      105.66       89.62     11.36 o
  -9  -9   2        3.02        8.71      7.10 o
  -8  -9   2       44.27       48.32      8.47 o
  -7  -9   2        6.26        6.76      5.34 o
  -6  -9   2      313.74      309.05     19.99 o
  -5  -9   2      532.80      546.83     16.18 o
  -4  -9   2       51.40       84.37      6.28 o
  -3  -9   2      345.19      355.83     10.14 o
  -2  -9   2      642.45      572.05     11.87 o
  -1  -9   2      905.07      836.70     20.77 o
   0  -9   2     1343.34     1259.75     18.61 o
   1  -9   2      453.76      447.48     18.52 o
   2  -9   2      286.02      282.28      7.67 o
   3  -9   2     1635.66     1652.66     20.98 o
   4  -9   2     1016.44     1062.00     22.33 o
   5  -9   2      912.51      826.63     15.43 o
   6  -9   2      246.00      235.83     16.67 o
   7  -9   2       48.55       51.34      6.59 o
   8  -9   2      487.27      561.67     31.63 o
   9  -9   2      229.06      232.37     17.80 o
  10  -9   2      152.95      149.49     19.39 o
  11  -9   2      191.19      198.53     18.52 o
  12  -9   2      141.46      184.70     20.10 o
  -9  -8   2      156.28      150.70     13.04 o
  -8  -8   2      327.53      322.21     18.35 o
  -7  -8   2       44.37       51.29      7.28 o
  -6  -8   2      812.91      810.09     32.65 o
  -5  -8   2       24.74       30.67      3.64 o
  -4  -8   2       66.94       60.82      5.13 o
  -3  -8   2     1640.20     1507.03     21.22 o
  -2  -8   2     1778.51     1861.31     22.45 o
  -1  -8   2     1141.48     1145.47     16.21 o
   0  -8   2      269.87      237.97      6.95 o
   1  -8   2     1093.53     1002.73     15.67 o
   2  -8   2     4000.49     4036.55     38.81 o
   3  -8   2     4127.80     4323.81     46.07 o
   4  -8   2     1170.29     1151.13     28.75 o
   5  -8   2      713.57      700.41     17.13 o
   6  -8   2      182.73      183.37      8.07 o
   7  -8   2      812.83      755.54     25.48 o
   8  -8   2      256.04      239.59     13.43 o
   9  -8   2       57.30       70.49     12.65 o
  10  -8   2      158.94      161.81     15.65 o
  11  -8   2      162.34      158.63     16.41 o
  12  -8   2      115.82      133.85     16.09 o
 -10  -7   2      125.91      146.97     17.86 o
  -9  -7   2      250.10      310.72     15.68 o
  -8  -7   2      234.69      211.25     14.14 o
  -7  -7   2      261.58      232.53     14.09 o
  -6  -7   2      592.35      607.46     21.31 o
  -5  -7   2      277.78      298.08     10.62 o
  -4  -7   2     1444.79     1495.42     24.38 o
  -3  -7   2     1555.78     1579.84     19.01 o
  -2  -7   2     1671.77     1677.56     21.95 o
  -1  -7   2     4395.92     4374.21     34.07 o
   0  -7   2      601.77      545.81     10.34 o
   1  -7   2      567.19      522.42      9.37 o
   2  -7   2     2762.04     2840.99     27.38 o
   3  -7   2     1667.62     1613.57     18.90 o
   4  -7   2      956.65      911.04     16.83 o
   5  -7   2     1093.89     1074.06     18.95 o
   6  -7   2     1565.35     1549.65     28.11 o
   7  -7   2      455.40      414.49     20.52 o
   8  -7   2      143.28      129.97      9.60 o
   9  -7   2      216.95      225.81     17.19 o
  10  -7   2       91.35       90.84     12.07 o
  11  -7   2      286.02      291.53     21.95 o
  12  -7   2       15.46       13.95     25.65 o
 -10  -6   2      129.37      155.54     13.70 o
  -9  -6   2      232.69      231.71     13.10 o
  -8  -6   2      228.31      265.10     17.68 o
  -7  -6   2      215.56      220.25     13.20 o
  -6  -6   2     1410.66     1366.91     25.89 o
  -5  -6   2      537.28      514.06     12.20 o
  -4  -6   2      160.90      169.04      5.81 o
  -3  -6   2     1507.88     1416.76     15.71 o
  -2  -6   2     1720.55     1757.06     21.23 o
  -1  -6   2     2864.94     3074.70     27.64 o
   0  -6   2     2957.99     2954.83     26.58 o
   1  -6   2     3521.48     3498.16     33.39 o
   2  -6   2     4113.33     4408.60     36.58 o
   3  -6   2      449.35      427.64      8.51 o
   4  -6   2      480.58      473.06     11.74 o
   5  -6   2     1545.29     1519.68     22.90 o
   6  -6   2      294.19      263.75      9.39 o
   7  -6   2       65.65       58.16      5.26 o
   8  -6   2      370.71      377.39     15.80 o
   9  -6   2       94.54       74.35     10.45 o
  10  -6   2       51.79       64.42     10.48 o
  11  -6   2      118.32      114.37     14.08 o
  12  -6   2       16.34       14.95      9.40 o
 -11  -5   2       72.08       63.77      9.90 o
 -10  -5   2      211.46      220.38     15.97 o
  -9  -5   2      260.61      277.51     16.77 o
  -8  -5   2      158.35      178.57     16.64 o
  -7  -5   2      225.62      225.96     12.76 o
  -6  -5   2      604.52      600.90     15.82 o
  -5  -5   2      777.60      807.56     15.32 o
  -4  -5   2     2714.85     2717.68     38.35 o
  -3  -5   2     1578.81     1544.48     17.93 o
  -2  -5   2       26.33       53.72      3.74 o
  -1  -5   2     3950.22     4075.02     32.92 o
   0  -5   2     3180.63     3450.86     34.71 o
   1  -5   2     1726.59     1739.80     17.42 o
   2  -5   2     1874.91     1788.85     18.05 o
   3  -5   2      472.78      653.64     14.15 o
   4  -5   2      732.06      641.04     12.62 o
   5  -5   2      949.05      965.91     19.12 o
   6  -5   2      625.74      588.55     14.12 o
   7  -5   2     1189.86     1154.88     24.66 o
   8  -5   2        2.59        0.00      4.23 o
   9  -5   2       60.39       61.08      9.57 o
  10  -5   2       66.87       72.73     10.61 o
  11  -5   2       15.86       11.32     17.16 o
  12  -5   2       13.96       12.01      7.54 o
 -11  -4   2      103.96      104.03     11.88 o
 -10  -4   2      548.56      579.45     25.19 o
  -9  -4   2      131.91      129.74     11.60 o
  -8  -4   2      285.63      286.62     12.78 o
  -7  -4   2      118.95       99.82      8.40 o
  -6  -4   2       91.81       89.02      5.78 o
  -5  -4   2      603.69      597.41     10.03 o
  -4  -4   2     1592.36     1637.85     18.36 o
  -3  -4   2      567.44      685.98     10.03 o
  -2  -4   2     2242.62     2194.17     23.03 o
  -1  -4   2     7132.15     7306.12     58.18 o
   0  -4   2      215.05      214.74      5.01 o
   1  -4   2     1420.95     1504.63     21.79 o
   2  -4   2     5428.15     5392.42     50.04 o
   3  -4   2      272.26      202.21      6.11 o
   4  -4   2       17.80       39.21      3.38 o
   5  -4   2        2.53        5.98      2.21 o
   6  -4   2     1134.81     1095.87     26.01 o
   7  -4   2      560.17      563.76     14.72 o
   8  -4   2       11.14        8.87      3.37 o
   9  -4   2        1.54        0.00     10.21 o
  10  -4   2        4.99        1.50      8.95 o
  11  -4   2      155.20      145.42     17.96 o
  12  -4   2       28.30       29.75     14.91 o
 -11  -3   2        3.76       14.78      8.11 o
 -10  -3   2      308.27      323.22     18.22 o
  -9  -3   2      393.92      431.25     19.67 o
  -8  -3   2      176.68      155.11      9.19 o
  -7  -3   2       95.22      105.64      6.05 o
  -6  -3   2      599.96      576.59     14.24 o
  -5  -3   2      308.00      273.37      5.95 o
  -4  -3   2      187.57      140.47      3.95 o
  -3  -3   2      558.01      420.46      6.03 o
  -2  -3   2      826.69      822.02     13.87 o
  -1  -3   2      115.56      116.57      3.21 o
   0  -3   2     8827.52     9778.01     91.63 o
   1  -3   2      373.61      349.63      4.96 o
   2  -3   2        4.07        6.65      1.80 o
   3  -3   2      163.24      156.21      5.34 o
   4  -3   2     2193.52     2090.62     20.58 o
   5  -3   2     2638.83     2474.19     30.28 o
   6  -3   2     1051.54     1004.17     18.60 o
   7  -3   2      551.48      529.38     17.14 o
   8  -3   2      128.51      101.02      8.26 o
   9  -3   2        5.49        8.43     13.24 o
  10  -3   2      158.26      186.72     16.41 o
  11  -3   2      119.60      135.44     38.32 o
  12  -3   2       40.76       25.73      9.34 o
 -12  -2   2       22.60       12.35      9.08 o
 -11  -2   2       34.67       36.06      7.15 o
 -10  -2   2       22.58       30.89      6.12 o
  -9  -2   2       31.23       27.41      5.70 o
  -8  -2   2        3.32        5.98      2.71 o
  -7  -2   2      776.87      742.13     17.48 o
  -6  -2   2     1004.29     1015.34     17.09 o
  -5  -2   2      130.54      103.25      3.51 o
  -4  -2   2      636.47      645.31      8.69 o
  -3  -2   2        3.58        8.57      1.16 o
  -2  -2   2       20.22       16.90      1.71 o
  -1  -2   2     2693.14     3222.89     26.05 o
   0  -2   2      571.15      988.05     12.36 o
   1  -2   2       50.88       71.12      3.34 o
   2  -2   2       24.36       62.36      4.09 o
   3  -2   2       94.02       70.63      4.19 o
   4  -2   2     4766.14     5181.48     73.39 o
   5  -2   2      669.42      659.66     14.04 o
   6  -2   2      766.74      745.11     12.43 o
   7  -2   2      248.77      256.03     12.05 o
   8  -2   2        1.89        0.00      4.72 o
   9  -2   2      692.17      644.99     37.06 o
  10  -2   2      137.20      137.61     14.45 o
  11  -2   2       27.18       30.66      9.16 o
  12  -2   2       52.11       87.15     18.16 o
 -12  -1   2       70.55       61.42      9.56 o
 -11  -1   2       37.99       47.10      7.89 o
 -10  -1   2        7.05        5.27      4.26 o
  -9  -1   2        4.86        6.66      3.88 o
  -8  -1   2       11.03        6.43      3.57 o
  -7  -1   2     1127.22     1095.52     18.52 o
  -6  -1   2      544.93      499.12      9.55 o
  -5  -1   2     4010.69     4110.38     37.78 o
  -4  -1   2     3834.03     3854.30     33.08 o
  -3  -1   2      538.44      592.05      9.43 o
  -2  -1   2      553.90      642.55      9.33 o
  -1  -1   2     2145.36     2000.64     15.98 o
   0  -1   2     3410.27     3734.46     33.56 o
   1  -1   2    10588.64    12319.38     74.09 o
   2  -1   2      109.91      144.98      4.62 o
   3  -1   2     3109.30     3121.04     25.15 o
   4  -1   2      757.42      641.86      9.99 o
   5  -1   2     2091.81     2045.30     26.02 o
   6  -1   2      728.03      686.02     13.78 o
   7  -1   2      587.36      570.66     17.08 o
   8  -1   2      612.09      620.22     26.23 o
   9  -1   2      308.24      320.52     44.26 o
  10  -1   2       76.77       81.92     18.07 o
  11  -1   2      131.87      151.18     28.29 o
 -12   0   2       78.76       82.46     12.45 o
 -11   0   2      145.01      144.51     17.69 o
 -10   0   2      388.20      374.01     21.04 o
  -9   0   2       51.03       61.06     11.95 o
  -8   0   2       95.46       87.80      6.40 o
  -7   0   2      503.08      469.94     11.39 o
  -6   0   2     2397.47     2395.05     35.76 o
  -5   0   2     2312.56     2300.95     24.63 o
  -4   0   2     1070.41     1109.25     14.20 o
  -3   0   2     1699.32     1612.68     16.34 o
  -2   0   2      476.58      613.23      7.78 o
  -1   0   2     7155.95     9218.73    115.88 o
   0   0   2     5793.02     7036.22     58.29 o
   1   0   2     1888.32     1873.27     20.34 o
   2   0   2     3523.28     3765.91     34.67 o
   3   0   2     5390.83     5922.83     44.25 o
   4   0   2      224.12      207.87      4.61 o
   5   0   2      158.18      157.28      4.52 o
   6   0   2      154.15      153.35      6.72 o
   7   0   2     2950.93     2888.92     48.30 o
   8   0   2      512.03      496.01     26.30 o
   9   0   2      345.11      373.40     33.70 o
  10   0   2       67.38       74.09     12.56 o
  11   0   2      126.77      126.92     18.65 o
 -12   1   2       92.75      125.49     17.66 o
 -11   1   2       54.78       74.52      9.17 o
 -10   1   2      358.43      381.72     18.28 o
  -9   1   2      101.45       95.96      8.83 o
  -8   1   2      513.68      503.18     14.81 o
  -7   1   2     1126.80     1080.94     20.94 o
  -6   1   2     1939.59     2046.72     23.96 o
  -5   1   2      234.71      196.35      5.84 o
  -4   1   2     3704.27     3861.45     36.66 o
  -3   1   2      458.79      463.72      7.11 o
  -2   1   2    18886.11    19738.50    142.38 o
  -1   1   2     1876.63     1893.80     23.72 o
   0   1   2     1432.53     1724.19     19.03 o
   1   1   2    29027.74    32524.13    213.37 o
   2   1   2     2685.85     2639.30     25.35 o
   3   1   2     1727.76     1625.73     31.72 o
   4   1   2     1275.16     1183.20     20.56 o
   5   1   2      566.01      549.62     11.99 o
   6   1   2      656.46      651.48     17.26 o
   7   1   2      586.11      586.10     18.62 o
   8   1   2      307.07      306.02     15.73 o
   9   1   2      342.34      328.97     22.64 o
  10   1   2       40.74       46.14     10.87 o
  11   1   2      168.37      220.17     19.91 o
 -12   2   2       49.61       42.25     17.40 o
 -11   2   2      164.38      158.78     16.21 o
 -10   2   2      443.91      447.71     19.57 o
  -9   2   2       43.24       45.66      5.21 o
  -8   2   2     1258.20     1292.99     24.55 o
  -7   2   2      819.65      774.69     17.19 o
  -6   2   2      303.32      280.74      8.26 o
  -5   2   2      674.19      671.45     12.03 o
  -4   2   2     1071.20     1068.11     13.02 o
  -3   2   2     4482.28     4667.65     35.48 o
  -2   2   2    32693.58    35462.92    484.87 o
  -1   2   2      488.47      582.37      7.00 o
   0   2   2     3733.27     3824.10     57.06 o
   1   2   2     4428.81     4986.40     30.79 o
   2   2   2     1770.03     1994.99     21.04 o
   3   2   2     2774.68     2981.55     26.32 o
   4   2   2     1061.25     1049.85     20.16 o
   5   2   2      366.74      380.86     11.38 o
   6   2   2      121.36      100.23      7.56 o
   7   2   2      108.15      102.40      7.24 o
   8   2   2      448.41      433.01     19.14 o
   9   2   2      176.94      174.55     13.28 o
  10   2   2      111.25      103.37     13.72 o
  11   2   2       21.95       30.56      9.68 o
 -12   3   2       67.59       55.86     10.97 o
 -11   3   2      173.50      175.50     16.60 o
 -10   3   2      139.81      157.98     14.94 o
  -9   3   2      460.94      423.45     16.82 o
  -8   3   2     1637.82     1695.10     28.56 o
  -7   3   2      258.59      269.69     11.86 o
  -6   3   2      734.78      698.86     12.95 o
  -5   3   2      894.13      816.71     11.91 o
  -4   3   2     3368.96     3429.17     34.16 o
  -3   3   2     7305.26     7416.50     71.64 o
  -2   3   2        3.90        5.94      1.91 o
  -1   3   2      145.99      155.75      4.03 o
   0   3   2      244.21      207.47      3.97 o
   1   3   2     2313.56     2139.52     20.16 o
   2   3   2     5612.52     5642.58     40.97 o
   3   3   2     2471.03     2418.50     31.21 o
   4   3   2      114.06      113.67      4.84 o
   5   3   2       79.60      101.47      8.73 o
   6   3   2     1172.75     1185.89     23.28 o
   7   3   2       70.18       66.21      7.87 o
   8   3   2       46.32       37.88      6.46 o
   9   3   2       39.57       50.35      8.04 o
  10   3   2       12.28       13.51      5.57 o
 -12   4   2      118.12      116.20     14.75 o
 -11   4   2       85.74       67.28     10.34 o
 -10   4   2      277.49      285.56     19.36 o
  -9   4   2      347.61      372.98     16.06 o
  -8   4   2        7.96        2.77      4.55 o
  -7   4   2        4.45        8.31      8.18 o
  -6   4   2      299.21      292.74     14.48 o
  -5   4   2     2739.37     2859.07     39.14 o
  -4   4   2     1665.43     1811.92     27.35 o
  -3   4   2     2719.80     2853.27     73.12 o
  -2   4   2     3095.58     3045.36     74.77 o
  -1   4   2      345.58      255.63     17.66 o
   0   4   2       93.25      100.58      4.37 o
   1   4   2     1903.59     2117.38     25.68 o
   2   4   2      145.52      200.10      4.85 o
   3   4   2      871.19      784.19     14.54 o
   4   4   2       12.12       14.65      2.46 o
   5   4   2      209.37      210.30      8.03 o
   6   4   2      449.95      455.53     12.62 o
   7   4   2      207.01      206.46     12.80 o
   8   4   2      194.33      189.43     13.54 o
   9   4   2        1.46        2.08      4.96 o
  10   4   2        7.49        9.95      6.11 o
 -12   5   2       88.74       90.13     13.23 o
 -11   5   2       77.49       61.94     10.66 o
 -10   5   2      263.96      253.75     17.03 o
  -9   5   2       91.96      114.12     12.17 o
  -8   5   2     1039.75     1133.52     34.54 o
  -7   5   2        3.49        5.22      3.73 o
  -6   5   2        5.08        9.59      2.58 o
  -5   5   2      568.58      468.98     14.14 o
  -4   5   2       10.90       35.75      3.98 o
  -3   5   2     4138.75     4234.83     60.08 o
  -2   5   2       30.58       40.50      4.50 o
  -1   5   2      123.10      109.30     14.17 o
   0   5   2     1010.58      868.89     18.37 o
   1   5   2     1683.44     1727.97     26.53 o
   2   5   2      917.48      966.37     15.97 o
   3   5   2      115.69      107.50      5.51 o
   4   5   2      141.44      141.64      6.19 o
   5   5   2      728.43      753.66     19.06 o
   6   5   2      285.19      277.94     12.10 o
   7   5   2      211.28      217.38     21.88 o
   8   5   2        2.37        5.52      3.34 o
   9   5   2        5.13        0.96      4.37 o
  10   5   2        6.35       12.44      6.15 o
 -12   6   2        5.52        0.00      6.16 o
 -11   6   2       50.88       68.25     11.30 o
 -10   6   2      192.08      192.89     16.33 o
  -9   6   2      123.70      122.67     12.26 o
  -8   6   2      369.20      376.11     19.80 o
  -7   6   2        5.40        0.64      5.09 o
  -6   6   2       80.70       92.96      7.18 o
  -5   6   2       32.43       25.37      3.93 o
  -4   6   2     1580.86     1590.88     33.71 o
  -3   6   2      524.31      495.20     16.95 o
  -2   6   2       61.33       40.72      4.99 o
  -1   6   2     1714.04     1704.44     33.28 o
   0   6   2       96.07       69.46      4.23 o
   1   6   2      332.57      317.95     10.86 o
   2   6   2     1693.23     1667.51     25.71 o
   3   6   2      275.51      265.18      9.04 o
   4   6   2       11.25       12.86      2.66 o
   5   6   2      439.59      474.32     13.25 o
   6   6   2      195.20      215.01     12.38 o
   7   6   2       56.98       67.15      8.22 o
   8   6   2       23.93       26.24      5.96 o
   9   6   2      136.57      138.09     13.04 o
 -12   7   2       21.06       22.68      7.78 o
 -11   7   2       18.51        7.18      6.60 o
 -10   7   2      119.97      125.05     13.94 o
  -9   7   2       90.10      106.42     12.34 o
  -8   7   2      544.14      548.51     24.22 o
  -7   7   2       51.60       47.58      7.07 o
  -6   7   2        9.76       14.11      3.66 o
  -5   7   2      939.79      915.05     21.75 o
  -4   7   2      842.56      894.67     25.49 o
  -3   7   2      464.48      437.48     16.80 o
  -2   7   2       35.21       30.43      5.53 o
  -1   7   2      141.06      164.14      8.20 o
   0   7   2     1666.79     1683.66     24.52 o
   1   7   2     1073.84     1004.83     21.40 o
   2   7   2     1283.53     1300.05     25.94 o
   3   7   2     1156.95     1214.48     21.21 o
   4   7   2      579.44      587.99     14.72 o
   5   7   2      121.47      106.34      7.58 o
   6   7   2      140.14      134.28      9.14 o
   7   7   2       89.76       94.67     10.35 o
   8   7   2       18.56       22.90      6.10 o
   9   7   2       38.91       44.01      8.12 o
 -12   8   2        2.49       10.90     14.73 o
 -11   8   2       15.22       21.61      7.53 o
 -10   8   2       20.22       18.98      7.01 o
  -9   8   2      183.32      220.65     16.87 o
  -8   8   2      370.72      395.34     24.48 o
  -7   8   2        1.72        0.89      3.73 o
  -6   8   2      897.31      944.07     29.32 o
  -5   8   2     1559.57     1567.01    116.26 o
  -4   8   2      332.30      294.90     14.83 o
  -3   8   2     1071.26     1055.96     28.01 o
  -2   8   2       28.21       17.93      4.12 o
  -1   8   2      672.04      659.06     17.69 o
   0   8   2     1847.34     1846.60     30.84 o
   1   8   2      193.44      186.00     10.69 o
   2   8   2      247.59      223.45     10.67 o
   3   8   2      482.35      458.75     14.25 o
   4   8   2     1417.57     1431.72     27.40 o
   5   8   2      827.90      897.35     34.61 o
   6   8   2       99.45      103.15     15.24 o
   7   8   2      104.15       97.85     12.87 o
   8   8   2      108.65       97.22     13.30 o
 -12   9   2       19.08       11.27      7.01 o
 -11   9   2        4.60       10.39      6.57 o
 -10   9   2        7.57        5.98      5.53 o
  -9   9   2      180.49      188.04     15.70 o
  -8   9   2      222.47      256.58     17.26 o
  -7   9   2     1241.42     1276.32     30.62 o
  -6   9   2      728.51      728.73     21.79 o
  -5   9   2       27.54       35.85      9.86 o
  -4   9   2      334.55      338.20     28.82 o
  -3   9   2      771.94      806.93     26.32 o
  -2   9   2     1048.92     1009.72     32.34 o
  -1   9   2     2375.83     2258.06     37.37 o
   0   9   2      738.40      697.61     24.83 o
   1   9   2      200.61      203.60     10.28 o
   2   9   2      508.74      516.27     15.28 o
   3   9   2      306.75      304.75     12.17 o
   4   9   2      113.03      112.95      9.51 o
   5   9   2      425.98      454.11     19.44 o
   6   9   2      253.24      253.36     19.56 o
   7   9   2      368.25      373.05     24.97 o
   8   9   2       91.81      123.91     18.15 o
 -12  10   2       18.06       27.20      9.34 o
 -11  10   2        8.18       11.18      6.05 o
 -10  10   2       58.61       93.44     12.71 o
  -9  10   2      155.53      199.71     16.68 o
  -8  10   2      273.25      265.68     25.41 o
  -7  10   2      621.37      698.76     22.98 o
  -6  10   2      719.48      700.71     22.25 o
  -5  10   2      349.34      341.37     18.42 o
  -4  10   2      145.26      158.19     12.29 o
  -3  10   2      523.46      524.15     21.81 o
  -2  10   2      788.45      809.60     27.12 o
  -1  10   2     1760.04     1813.20     32.27 o
   0  10   2     1219.49     1234.70     26.74 o
   1  10   2      149.64      139.23      9.04 o
   2  10   2      257.04      228.64     10.61 o
   3  10   2      366.58      335.61     13.39 o
   4  10   2        8.71       10.38      6.18 o
   5  10   2      116.01      107.35     12.01 o
   6  10   2      170.15      178.06     28.83 o
   7  10   2      328.99      298.24     27.89 o
 -12  11   2       45.79       48.76     11.99 o
 -11  11   2      108.67      135.06     15.59 o
 -10  11   2       57.75       66.57     11.15 o
  -9  11   2      202.72      253.69     19.26 o
  -8  11   2       85.44       91.82      9.38 o
  -7  11   2      399.19      392.34     20.19 o
  -6  11   2      508.63      508.70     19.66 o
  -5  11   2       20.41       20.91      5.87 o
  -4  11   2      390.16      403.18     20.39 o
  -3  11   2      890.36      922.23     53.21 o
  -2  11   2      300.79      259.73     28.20 o
  -1  11   2      243.87      224.87     15.87 o
   0  11   2      211.49      211.01      9.85 o
   1  11   2      486.74      534.93     16.40 o
   2  11   2      556.31      573.95     17.63 o
   3  11   2      106.71      105.81      9.47 o
   4  11   2       51.26       55.18      7.98 o
   5  11   2       32.33       38.49      6.70 o
   6  11   2       12.27        1.84      7.08 o
   7  11   2      223.30      223.82     23.80 o
 -11  12   2       48.20       52.27     17.74 o
 -10  12   2       88.97       95.35     12.86 o
  -9  12   2      133.74      147.47     15.22 o
  -8  12   2       21.54       26.74      5.99 o
  -7  12   2      218.30      251.38     14.78 o
  -6  12   2       63.52       69.78      9.89 o
  -5  12   2      199.12      182.84     22.99 o
  -4  12   2      771.31      759.34     30.20 o
  -3  12   2      232.33      211.91     12.08 o
  -2  12   2      219.00      212.63     12.18 o
  -1  12   2      109.91      111.62     15.87 o
   0  12   2       65.26       53.38      8.13 o
   1  12   2      215.60      236.09     13.57 o
   2  12   2      256.04      245.10     12.02 o
   3  12   2      122.81      132.29     11.06 o
   4  12   2      223.74      227.85     14.81 o
   5  12   2       49.17       47.06      7.72 o
   6  12   2        2.75        0.00      5.70 o
 -11  13   2       30.72       33.69     15.05 o
 -10  13   2       37.27       36.64     20.70 o
  -9  13   2       44.65       73.52     12.07 o
  -8  13   2       21.82       22.74      6.02 o
  -7  13   2       28.36       26.63      7.16 o
  -6  13   2      119.58      128.93     13.25 o
  -5  13   2       11.77       25.88      7.15 o
  -4  13   2       41.11       48.69      6.41 o
  -3  13   2      399.08      457.37     32.27 o
  -2  13   2      513.91      551.54     20.70 o
  -1  13   2       22.89       29.64      5.81 o
   0  13   2       66.57       56.84      7.34 o
   1  13   2       48.02       48.79      7.23 o
   2  13   2       87.49      108.99     12.66 o
   3  13   2      245.35      295.54     21.30 o
   4  13   2        1.52        8.81      4.64 o
   5  13   2       11.75       13.13      6.38 o
 -10  14   2        4.87       12.18      8.45 o
  -9  14   2        8.08        1.89      8.01 o
  -8  14   2       42.36       18.81      5.83 o
  -7  14   2       34.33       33.19      6.60 o
  -6  14   2      116.19       94.90     12.53 o
  -5  14   2       11.09       20.04     11.22 o
  -4  14   2      127.63       85.14     10.94 o
  -3  14   2       53.72       40.80      6.50 o
  -2  14   2       27.52       32.80      6.56 o
  -1  14   2       68.20       80.09      8.66 o
   0  14   2       30.29       28.43      5.87 o
   1  14   2       96.90      102.44     10.01 o
   2  14   2       45.36       58.78     10.38 o
   3  14   2        7.50        9.25     12.46 o
   4  14   2       16.07       17.01      7.13 o
 -10  15   2        1.15       12.20      7.73 o
  -9  15   2        2.98        0.00      6.47 o
  -8  15   2        8.80        1.28      5.54 o
  -7  15   2       31.10       41.47      7.50 o
  -6  15   2       25.31        8.21      6.41 o
  -5  15   2        8.32       11.24      5.88 o
  -4  15   2      108.15      100.32     12.36 o
  -3  15   2       44.07       71.94     12.90 o
  -2  15   2      230.18      249.49     16.48 o
  -1  15   2       34.91       32.93      8.48 o
   0  15   2        2.90        5.35      4.12 o
   1  15   2      311.65      342.75     23.84 o
   2  15   2       91.79      118.71     14.77 o
   3  15   2        8.72        9.57     10.50 o
  -9  16   2       20.17       19.77      8.07 o
  -8  16   2       18.19       17.11      9.61 o
  -7  16   2       31.27       45.06      8.26 o
  -6  16   2        4.26        5.54      4.45 o
  -5  16   2       15.67       21.65      5.64 o
  -4  16   2       78.09       90.07     12.94 o
  -3  16   2      216.48      198.98     16.05 o
  -2  16   2       44.41       22.25      5.70 o
  -1  16   2       10.26        4.92      4.00 o
   0  16   2       66.46       71.23      9.18 o
   1  16   2      123.10      110.96     14.76 o
   2  16   2      209.98      223.43     20.67 o
  -8  17   2       91.08      110.02     10.29 o
  -7  17   2       61.17       75.55      8.85 o
  -6  17   2        0.54        8.63      7.31 o
  -5  17   2       52.30       71.53     11.52 o
  -4  17   2       70.78       92.37     13.58 o
  -3  17   2       86.21       96.03     12.89 o
  -2  17   2       75.32      113.34     11.49 o
  -1  17   2      192.94      212.25     15.64 o
   0  17   2        2.51        5.80     16.89 o
   1  17   2      150.15      192.07     19.15 o
  -7  18   2      160.42      212.93     27.91 o
  -6  18   2        4.74       10.69      8.91 o
  -5  18   2       66.51       67.10     15.50 o
  -4  18   2       29.34       34.89     12.01 o
  -3  18   2       19.62       24.56      8.22 o
  -2  18   2       53.36       44.43      7.77 o
  -1  18   2       33.98       55.02     16.10 o
   3 -20   3        0.21        0.00     10.05 o
  -1 -19   3        1.39        1.57      5.53 o
   0 -19   3       41.59       58.65     11.01 o
   1 -19   3        9.74        6.61      5.40 o
   3 -19   3       26.60       20.96     12.74 o
   4 -19   3       36.52       35.57     12.05 o
   5 -19   3       25.32       30.05     12.43 o
   6 -19   3       12.81       19.02     11.40 o
   7 -19   3       11.81        7.67      9.86 o
  -2 -18   3       52.66       47.58     16.21 o
  -1 -18   3        5.82        8.97      7.73 o
   0 -18   3       36.82       31.16     19.81 o
   1 -18   3        5.01        1.81      7.85 o
   2 -18   3       10.77        4.86      4.52 o
   3 -18   3       62.91       69.11     10.82 o
   4 -18   3      143.04      150.57     15.73 o
   5 -18   3       23.02        8.51      9.07 o
   6 -18   3        1.48        0.00      6.04 o
   7 -18   3       39.69       40.86      7.91 o
   8 -18   3      200.50      214.46     20.36 o
  -4 -17   3        5.42        6.05      7.30 o
  -3 -17   3       20.07       20.77      7.61 o
  -2 -17   3      113.72      115.46     22.23 o
  -1 -17   3       23.01       10.28      6.46 o
   0 -17   3        1.23        8.97      5.99 o
   1 -17   3        0.89        6.58      4.09 o
   2 -17   3       50.21       76.15     10.95 o
   3 -17   3       99.14      104.90     12.70 o
   4 -17   3        6.99        7.30      5.36 o
   5 -17   3        0.80        0.00      5.12 o
   6 -17   3        2.24        5.59      4.31 o
   7 -17   3       21.72       29.57      7.26 o
   8 -17   3      301.72      397.26     22.10 o
   9 -17   3       81.16      129.84     16.52 o
  -5 -16   3        3.06        0.00      9.04 o
  -4 -16   3       61.21       81.31     12.48 o
  -3 -16   3       10.34       10.69      8.46 o
  -2 -16   3        8.33        6.87      6.11 o
  -1 -16   3      162.27      158.50     15.33 o
   0 -16   3      158.24      137.34     19.55 o
   1 -16   3       69.22       70.74      7.80 o
   2 -16   3       15.63       14.32      5.46 o
   3 -16   3        2.05        5.22     10.97 o
   4 -16   3       14.30       21.28      5.31 o
   5 -16   3       17.24       13.16     16.57 o
   6 -16   3       11.83        6.28      6.36 o
   7 -16   3        7.26        5.51      4.94 o
   8 -16   3       63.70       82.78     10.58 o
   9 -16   3      163.10      220.18     43.46 o
  10 -16   3       13.06       19.19      9.74 o
  -5 -15   3       23.38       32.96      9.07 o
  -4 -15   3       12.40        4.02      4.38 o
  -3 -15   3        0.26        8.04      4.27 o
  -2 -15   3       39.26       38.54      8.12 o
  -1 -15   3       25.01       27.20     10.28 o
   0 -15   3      113.46       95.56     18.09 o
   1 -15   3       18.96       27.44      5.01 o
   2 -15   3       24.59       22.96      4.89 o
   3 -15   3      361.90      382.15     23.65 o
   4 -15   3       43.13       45.62      6.95 o
   5 -15   3       23.36       26.09      6.88 o
   6 -15   3       14.61       20.34      5.30 o
   7 -15   3       55.14       59.43      8.37 o
   8 -15   3       99.04      120.60     12.01 o
   9 -15   3       15.19       27.49      7.18 o
  10 -15   3       13.28       18.04      8.02 o
  -6 -14   3        5.42        2.20      5.52 o
  -5 -14   3       12.93        2.22      5.95 o
  -4 -14   3        3.58        9.10      4.00 o
  -3 -14   3        0.41        0.00      4.82 o
  -2 -14   3       83.79       69.01     10.20 o
  -1 -14   3        1.36        2.55      7.39 o
   0 -14   3        8.76        2.86      5.42 o
   1 -14   3       95.77       98.09      8.16 o
   2 -14   3     1822.97     1705.49     44.23 o
   3 -14   3      203.45      193.81     10.00 o
   4 -14   3        0.99        9.96      4.15 o
   5 -14   3        0.28        0.00      3.96 o
   6 -14   3        3.38        3.38      4.00 o
   7 -14   3       60.97       60.64      8.42 o
   8 -14   3      154.92      157.65     12.85 o
   9 -14   3        1.91       11.34      5.08 o
  10 -14   3        1.96        0.50      6.37 o
  11 -14   3       47.47       42.95     14.24 o
  -7 -13   3        0.00        0.00     10.17 o
  -6 -13   3       13.84       25.20     14.07 o
  -5 -13   3        6.70       16.42      7.35 o
  -4 -13   3       38.53       34.84      5.95 o
  -3 -13   3       77.52       68.24      9.31 o
  -2 -13   3       36.73       19.03      5.24 o
  -1 -13   3       17.54       18.46      5.03 o
   0 -13   3      144.85      147.50     10.59 o
   1 -13   3        2.62        0.00      2.99 o
   2 -13   3      650.70      649.45     19.98 o
   3 -13   3       37.88       35.53      4.29 o
   4 -13   3      100.51      103.23      8.75 o
   5 -13   3        9.14        6.32      4.47 o
   6 -13   3      170.27      183.85     12.55 o
   7 -13   3       98.30       83.56      9.25 o
   8 -13   3       52.27       67.65      9.92 o
   9 -13   3        2.12        1.96      3.69 o
  10 -13   3        8.75        3.43      4.45 o
  11 -13   3        3.56        7.02      5.11 o
  -8 -12   3        0.13        9.49      7.13 o
  -7 -12   3       46.32       56.22     10.73 o
  -6 -12   3       69.24       88.78     13.13 o
  -5 -12   3        2.41       15.09      6.74 o
  -4 -12   3        5.96        1.58      5.02 o
  -3 -12   3       35.49       25.13      5.77 o
  -2 -12   3       30.81       57.13     12.03 o
  -1 -12   3        2.11        7.69      2.77 o
   0 -12   3      184.20      188.42     10.16 o
   1 -12   3        0.74        3.14      2.36 o
   2 -12   3        2.37        2.77      3.07 o
   3 -12   3       26.26       22.04      3.37 o
   4 -12   3        1.00        0.76      2.06 o
   5 -12   3       84.64      100.89      7.95 o
   6 -12   3      131.52      139.65      8.69 o
   7 -12   3       64.10       57.52      5.92 o
   8 -12   3       37.88       31.30      5.31 o
   9 -12   3        1.04        0.00      3.40 o
  10 -12   3      285.85      278.31     17.38 o
  11 -12   3       27.41       19.76      8.45 o
  -8 -11   3        6.76       11.55      7.17 o
  -7 -11   3        0.36        3.09      5.11 o
  -6 -11   3        0.55        0.00      5.57 o
  -5 -11   3        0.49        0.91      3.46 o
  -4 -11   3       42.01       30.31      5.24 o
  -3 -11   3       36.79       34.27      5.08 o
  -2 -11   3       10.56        0.00      5.34 o
  -1 -11   3       73.05       50.89      5.33 o
   0 -11   3      103.88      110.02      7.32 o
   1 -11   3       12.58       12.41      3.05 o
   2 -11   3      124.03      139.47      6.05 o
   3 -11   3        8.23       13.93      2.22 o
   4 -11   3      358.28      331.83     11.53 o
   5 -11   3      359.23      366.98     12.77 o
   6 -11   3       12.02        3.61      2.59 o
   7 -11   3       85.22       89.70      7.22 o
   8 -11   3       98.17       90.74      7.71 o
   9 -11   3        3.55        0.80      3.45 o
  10 -11   3       94.36      110.15     13.97 o
  11 -11   3      138.09      139.99     20.19 o
  -9 -10   3       11.50        6.92     13.07 o
  -8 -10   3       18.35       11.61      6.82 o
  -7 -10   3       74.37       69.20     11.16 o
  -6 -10   3       11.46       15.23      7.04 o
  -5 -10   3       26.31        6.59      3.82 o
  -4 -10   3      127.78       92.25      7.81 o
  -3 -10   3        8.01       12.99      4.99 o
  -2 -10   3       20.36       26.58      3.19 o
  -1 -10   3       50.83       40.90      4.28 o
   0 -10   3        0.21        1.16      1.45 o
   1 -10   3       19.73       16.37      2.35 o
   2 -10   3        1.35        5.16      1.87 o
   3 -10   3      444.99      413.24     10.06 o
   4 -10   3      154.63      166.27     14.64 o
   5 -10   3      123.04      134.35      7.76 o
   6 -10   3       65.43       75.90      6.27 o
   7 -10   3        9.11        4.86      2.98 o
   8 -10   3       72.15       70.20      9.13 o
   9 -10   3       20.21       10.03      4.88 o
  10 -10   3       83.82      106.16     10.84 o
  11 -10   3       89.46      100.13     11.24 o
  12 -10   3       28.43       23.44      8.00 o
  -9  -9   3       52.99       63.82      9.23 o
  -8  -9   3       17.24       24.99      6.34 o
  -7  -9   3       10.63        8.21      4.57 o
  -6  -9   3      108.39       88.01     13.48 o
  -5  -9   3       32.99       31.52      4.32 o
  -4  -9   3        3.26        9.73      2.95 o
  -3  -9   3        0.14        0.00      2.12 o
  -2  -9   3       31.94       26.31      2.60 o
  -1  -9   3       22.86       17.60      2.32 o
   0  -9   3      260.10      237.61      7.59 o
   1  -9   3      485.49      448.80     10.66 o
   2  -9   3       23.28       29.12      2.72 o
   3  -9   3       37.73       31.84      2.79 o
   4  -9   3      347.92      306.25      8.60 o
   5  -9   3      493.05      467.74     11.63 o
   6  -9   3      128.93      120.04      6.16 o
   7  -9   3       11.64       11.24      3.20 o
   8  -9   3        2.08        4.49      3.48 o
   9  -9   3       18.17       13.82      4.65 o
  10  -9   3       57.05       38.49      8.12 o
  11  -9   3        0.80       10.00      6.07 o
  12  -9   3        3.12       13.75     14.95 o
 -10  -8   3       54.50       72.24     15.59 o
  -9  -8   3      126.53      151.15     12.98 o
  -8  -8   3        1.32        8.57      4.65 o
  -7  -8   3      152.16      169.05     12.47 o
  -6  -8   3      147.62      145.44      8.85 o
  -5  -8   3      415.52      416.56     12.01 o
  -4  -8   3        1.81        6.43      2.87 o
  -3  -8   3      134.85      124.87      5.46 o
  -2  -8   3      143.32      157.00      6.27 o
  -1  -8   3      596.72      601.30      9.70 o
   0  -8   3       50.10       45.21      3.02 o
   1  -8   3       61.79       69.97      3.66 o
   2  -8   3       11.74       22.26      2.28 o
   3  -8   3      695.46      728.50     13.43 o
   4  -8   3      407.09      407.32     18.66 o
   5  -8   3       77.30       81.92      4.87 o
   6  -8   3      192.85      177.66      8.28 o
   7  -8   3      218.57      185.86     13.44 o
   8  -8   3      201.14      190.77     12.55 o
   9  -8   3        5.28        9.09      3.96 o
  10  -8   3       93.31      104.39     12.75 o
  11  -8   3        7.23       10.70      6.26 o
  12  -8   3       19.30       26.72      6.75 o
 -10  -7   3       46.80       47.21     10.87 o
  -9  -7   3       43.62       42.14      6.48 o
  -8  -7   3        3.61        8.21      3.85 o
  -7  -7   3      134.26      114.17      9.99 o
  -6  -7   3       76.48      100.24      7.09 o
  -5  -7   3       61.84       47.06      3.95 o
  -4  -7   3      199.40      199.04      8.19 o
  -3  -7   3      158.77      149.97      5.75 o
  -2  -7   3     1481.06     1579.77     20.90 o
  -1  -7   3      168.01      194.57      5.65 o
   0  -7   3        4.96       14.06      1.69 o
   1  -7   3       51.13       43.67      2.77 o
   2  -7   3       21.70       47.03      2.45 o
   3  -7   3        1.56        1.09      1.16 o
   4  -7   3       20.99       26.28      2.62 o
   5  -7   3       38.60       28.91      3.35 o
   6  -7   3      127.98      146.07      7.33 o
   7  -7   3       73.67       73.50      5.73 o
   8  -7   3      314.46      306.91     14.57 o
   9  -7   3      162.31      147.93     14.36 o
  10  -7   3       27.17       22.22      6.90 o
  11  -7   3        5.13        3.25      5.58 o
  12  -7   3        0.47        3.98      7.75 o
 -10  -6   3        0.14        7.01      5.99 o
  -9  -6   3       33.44       51.17      6.56 o
  -8  -6   3        7.98       13.72      4.94 o
  -7  -6   3      223.05      172.93     14.13 o
  -6  -6   3       17.07        7.48      2.71 o
  -5  -6   3       82.04       93.92      5.11 o
  -4  -6   3        4.99        6.96      2.10 o
  -3  -6   3      278.63      257.74      7.26 o
  -2  -6   3       36.45       72.43      3.67 o
  -1  -6   3       25.59       29.24      2.41 o
   0  -6   3       65.15       55.47      2.89 o
   1  -6   3      817.34      894.93     11.33 o
   2  -6   3        0.09        2.33      1.03 o
   3  -6   3      376.62      449.11     10.01 o
   4  -6   3       46.29       41.02      3.03 o
   5  -6   3       12.73       11.21      2.47 o
   6  -6   3       39.08       34.26      4.37 o
   7  -6   3        3.68        7.87      3.04 o
   8  -6   3       56.31       68.94      7.20 o
   9  -6   3      217.29      230.63     17.22 o
  10  -6   3       61.89       64.08     16.67 o
  11  -6   3        2.87        6.40      6.51 o
  12  -6   3        2.58        0.00      6.69 o
 -11  -5   3       41.20       33.50      8.30 o
 -10  -5   3        0.22        5.07      5.84 o
  -9  -5   3        8.81       16.28      4.94 o
  -8  -5   3        0.15        0.00      3.57 o
  -7  -5   3       48.64       30.55      4.45 o
  -6  -5   3       27.78       26.68      3.66 o
  -5  -5   3      161.10      149.02      5.99 o
  -4  -5   3       13.26        9.40      1.29 o
  -3  -5   3       42.83       39.27      2.72 o
  -2  -5   3      977.29     1085.89     14.63 o
  -1  -5   3      193.18      210.41      5.63 o
   0  -5   3      276.24      294.15      6.77 o
   1  -5   3      223.63      271.21      5.87 o
   2  -5   3       46.16       53.44      2.59 o
   3  -5   3      117.42       94.26      3.15 o
   4  -5   3      707.49      714.06     13.78 o
   5  -5   3        1.78        5.75      1.70 o
   6  -5   3      138.65      132.66      6.77 o
   7  -5   3        5.19        6.28      2.21 o
   8  -5   3       11.88       16.63      5.10 o
   9  -5   3      174.44      158.89     14.23 o
  10  -5   3       47.34       49.05     14.52 o
  11  -5   3       11.20       25.15      8.04 o
  12  -5   3       10.56        7.06     17.57 o
 -11  -4   3       27.16       30.57      7.30 o
 -10  -4   3        2.17       12.16      5.34 o
  -9  -4   3       32.73       36.69      6.95 o
  -8  -4   3        9.58       14.98      4.84 o
  -7  -4   3        0.25        2.41      2.30 o
  -6  -4   3        1.03        1.96      2.02 o
  -5  -4   3      128.46      124.97      4.21 o
  -4  -4   3      617.86      609.82     13.67 o
  -3  -4   3      251.41      269.14      9.69 o
  -2  -4   3      124.30      104.33      3.48 o
  -1  -4   3       28.26       51.43      2.54 o
   0  -4   3       30.96       51.38      3.04 o
   1  -4   3       85.34       96.58      3.48 o
   2  -4   3      135.33      124.19      3.46 o
   3  -4   3       35.81       33.75      2.97 o
   4  -4   3      328.56      334.87      9.05 o
   5  -4   3       30.10       32.24      4.30 o
   6  -4   3      556.03      541.28     13.62 o
   7  -4   3        0.25        2.31      2.13 o
   8  -4   3       66.80       58.72      6.83 o
   9  -4   3      127.07      113.78     20.75 o
  10  -4   3       21.52       29.83      8.20 o
  11  -4   3       51.52       50.99     12.27 o
  12  -4   3        2.61        0.00      8.81 o
 -12  -3   3       13.63       26.15     12.80 o
 -11  -3   3        9.17        2.50      5.54 o
 -10  -3   3       69.24       82.70      9.49 o
  -9  -3   3       99.74       99.60     12.35 o
  -8  -3   3        0.12        0.00      2.47 o
  -7  -3   3        1.99        3.77      1.97 o
  -6  -3   3       88.27       96.70      5.87 o
  -5  -3   3        0.29        1.81      0.90 o
  -4  -3   3      190.72      191.78      7.17 o
  -3  -3   3      429.60      432.17      8.76 o
  -2  -3   3     1192.78     1263.53     14.05 o
  -1  -3   3      165.07      146.16      4.31 o
   0  -3   3      985.96      948.01     16.94 o
   1  -3   3     1833.32     2170.40     18.82 o
   2  -3   3     2411.52     2710.40     24.59 o
   3  -3   3        0.15        1.47      1.48 o
   4  -3   3      191.17      203.70      7.73 o
   5  -3   3       30.13       29.51      4.16 o
   6  -3   3      101.19       86.16      5.36 o
   7  -3   3        0.16        0.38      2.81 o
   8  -3   3        5.62        7.81      6.60 o
   9  -3   3       56.26       47.62      8.46 o
  10  -3   3       11.67       14.04      6.04 o
  11  -3   3       45.45       67.55     11.57 o
  12  -3   3        1.44       13.41     10.62 o
 -12  -2   3       87.49       86.46     10.66 o
 -11  -2   3       24.81       26.47      8.39 o
 -10  -2   3       70.57       69.17      8.84 o
  -9  -2   3      365.97      377.67     19.06 o
  -8  -2   3        9.67       10.81      2.92 o
  -7  -2   3       43.34       41.64      3.77 o
  -6  -2   3       55.39       41.53      2.93 o
  -5  -2   3      214.82      193.12      8.30 o
  -4  -2   3     1196.22     1205.68     16.46 o
  -3  -2   3      324.66      318.81      9.42 o
  -2  -2   3     2163.27     2241.15     20.15 o
  -1  -2   3     9766.83    10426.72    101.17 o
   0  -2   3       31.68       13.18      1.33 o
   1  -2   3     1809.47     1738.09     14.88 o
   2  -2   3      581.31      561.50      8.86 o
   3  -2   3      914.77      906.20     13.77 o
   4  -2   3        0.50        6.10      2.67 o
   5  -2   3      178.40      200.95      5.81 o
   6  -2   3      206.13      216.64      8.72 o
   7  -2   3       13.66        9.78      3.21 o
   8  -2   3      111.25      115.34      9.23 o
   9  -2   3      152.98      134.16     32.01 o
  10  -2   3       95.89      105.38     22.25 o
  11  -2   3       74.19       96.81     37.00 o
 -12  -1   3        1.57        3.27      4.84 o
 -11  -1   3       19.47        7.44      7.56 o
 -10  -1   3       32.55       30.93      6.07 o
  -9  -1   3      422.72      390.09     17.47 o
  -8  -1   3       33.01       38.42      4.71 o
  -7  -1   3       59.69       67.67      5.64 o
  -6  -1   3       95.75      102.55      4.38 o
  -5  -1   3      108.62      112.05      4.19 o
  -4  -1   3      617.93      683.53     10.71 o
  -3  -1   3      337.16      355.36      5.57 o
  -2  -1   3        0.04        2.42      0.67 o
  -1  -1   3       46.15       13.97      1.51 o
   0  -1   3     6240.88     7183.85     49.35 o
   1  -1   3     1562.31     1618.44     11.66 o
   2  -1   3       83.07       69.89      3.05 o
   3  -1   3      365.39      282.07      8.70 o
   4  -1   3      397.32      361.37      7.95 o
   5  -1   3       87.29       80.17      4.17 o
   6  -1   3        0.75        0.81      1.70 o
   7  -1   3      403.85      379.32     16.89 o
   8  -1   3       16.64       16.61      5.80 o
   9  -1   3       82.07       75.07     10.70 o
  10  -1   3      207.06      212.34     18.04 o
  11  -1   3      131.26      173.51     17.98 o
 -12   0   3        0.39        2.37      5.78 o
 -11   0   3        5.64        9.55      9.55 o
 -10   0   3      106.86       97.78     12.44 o
  -9   0   3        2.95        3.87      4.03 o
  -8   0   3        2.47        1.63      2.48 o
  -7   0   3      233.01      236.57      8.02 o
  -6   0   3      356.18      386.69     13.05 o
  -5   0   3       29.61       26.58      2.45 o
  -4   0   3        4.49        7.92      1.70 o
  -3   0   3      414.31      378.37      6.51 o
  -2   0   3       39.47       17.31      1.37 o
  -1   0   3     5467.17     6054.94     41.34 o
   0   0   3     1152.96     1297.95     10.89 o
   1   0   3      559.31      636.15      7.60 o
   2   0   3       13.68       24.39      2.69 o
   3   0   3       86.75       82.10      4.27 o
   4   0   3      420.09      412.17     11.08 o
   5   0   3       66.35       57.23      4.05 o
   6   0   3       30.87       35.21      4.30 o
   7   0   3        5.26       10.17      3.45 o
   8   0   3        0.65        0.00      4.53 o
   9   0   3        5.08        6.20      6.85 o
  10   0   3       26.30       40.87     12.35 o
  11   0   3        1.61        4.34      6.53 o
 -12   1   3       25.70       40.00     10.26 o
 -11   1   3       68.67       64.98      8.62 o
 -10   1   3       69.68       61.20      7.73 o
  -9   1   3       23.51       14.88      5.31 o
  -8   1   3        0.56        5.13      3.32 o
  -7   1   3        1.57        4.43      1.79 o
  -6   1   3       10.52        9.05      1.95 o
  -5   1   3      103.77       77.66      3.72 o
  -4   1   3      915.77      866.33      9.64 o
  -3   1   3      233.48      264.95      5.32 o
  -2   1   3     1186.83     1495.74     14.77 o
  -1   1   3      137.62      165.79      3.51 o
   0   1   3     4902.23     5816.30     42.09 o
   1   1   3     1532.72     1534.71     12.87 o
   2   1   3     1622.27     1952.37     21.67 o
   3   1   3        7.65       19.68      2.44 o
   4   1   3       78.30       82.21      5.31 o
   5   1   3       97.34      106.19      6.27 o
   6   1   3       12.43       13.63      2.73 o
   7   1   3        4.04        7.62      2.84 o
   8   1   3        0.20        3.41      4.00 o
   9   1   3        4.42        6.01      4.79 o
  10   1   3        0.78       14.77      6.94 o
  11   1   3        6.86        0.00      6.06 o
 -12   2   3       38.01       47.04     10.76 o
 -11   2   3      107.72       99.47     12.84 o
 -10   2   3      221.82      231.15     13.90 o
  -9   2   3      163.52      172.50      9.28 o
  -8   2   3        4.59        8.60      3.16 o
  -7   2   3       93.99       88.69      5.77 o
  -6   2   3      238.54      259.87      8.05 o
  -5   2   3      538.73      503.92     15.70 o
  -4   2   3      205.23      229.11      5.54 o
  -3   2   3        3.91        3.77      0.92 o
  -2   2   3     3298.41     3431.64     36.80 o
  -1   2   3      162.22      180.47      3.99 o
   0   2   3       95.48      118.62      4.27 o
   1   2   3     1836.90     1828.63     14.19 o
   2   2   3      302.43      297.34      6.84 o
   3   2   3       20.20       25.65      2.71 o
   4   2   3      266.25      281.32      9.10 o
   5   2   3     1871.31     1820.85     28.89 o
   6   2   3       40.50       40.71      4.44 o
   7   2   3        7.12        7.59      2.45 o
   8   2   3       32.69       20.35      5.34 o
   9   2   3        8.86        4.37      6.80 o
  10   2   3        0.55       11.35      6.71 o
  11   2   3        3.17       15.54      9.70 o
 -12   3   3       12.44       25.35      9.05 o
 -11   3   3      231.68      252.87     19.62 o
 -10   3   3        0.56       11.03      6.07 o
  -9   3   3        1.24        9.20      3.95 o
  -8   3   3       53.27       53.48      5.61 o
  -7   3   3      544.53      539.96     16.31 o
  -6   3   3       12.87       13.19      4.49 o
  -5   3   3      679.16      729.32     14.00 o
  -4   3   3       25.04       39.85      4.31 o
  -3   3   3       35.05       43.09      3.61 o
  -2   3   3       23.66       37.27      2.20 o
  -1   3   3       36.10       48.84      1.84 o
   0   3   3       24.47       15.71      1.35 o
   1   3   3      569.94      745.18      9.75 o
   2   3   3     1460.71     1625.88     20.23 o
   3   3   3      376.46      346.65      9.69 o
   4   3   3      570.11      548.64     14.91 o
   5   3   3      954.53      979.01     23.85 o
   6   3   3       73.77       70.37      7.70 o
   7   3   3       10.59        1.46      3.15 o
   8   3   3        0.56        0.00      4.22 o
   9   3   3        9.02       21.38      6.37 o
  10   3   3        2.58       11.53      6.40 o
 -12   4   3       47.32       35.28      9.11 o
 -11   4   3      118.23      105.49     13.68 o
 -10   4   3        0.42        4.34      6.14 o
  -9   4   3       12.29       14.29      4.19 o
  -8   4   3       21.76       23.83      9.92 o
  -7   4   3     1373.28     1388.72     35.64 o
  -6   4   3      331.79      312.12     11.85 o
  -5   4   3      189.99      179.75      8.26 o
  -4   4   3     2050.07     2237.10     31.65 o
  -3   4   3       53.83       50.70      5.20 o
  -2   4   3      123.73       91.87      5.24 o
  -1   4   3     1229.84     1224.26     18.45 o
   0   4   3       11.49        8.14      1.60 o
   1   4   3       84.04       80.18      3.48 o
   2   4   3      546.60      574.76     11.25 o
   3   4   3      222.22      227.44      7.93 o
   4   4   3       86.85       79.00      5.53 o
   5   4   3       22.74       21.57      3.23 o
   6   4   3        0.91        0.00      2.39 o
   7   4   3       16.78       13.10      4.19 o
   8   4   3      194.72      210.11     14.43 o
   9   4   3        1.68       14.44      6.66 o
  10   4   3        4.63        6.44      5.50 o
 -13   5   3        4.05        1.45      9.36 o
 -12   5   3       56.18       87.10     28.90 o
 -11   5   3       18.40       24.44     10.34 o
 -10   5   3       10.89        5.77      3.78 o
  -9   5   3        1.59        7.21      4.78 o
  -8   5   3       96.12       95.63     16.00 o
  -7   5   3     1724.48     1712.59     41.98 o
  -6   5   3      100.77      103.84      8.03 o
  -5   5   3      552.34      582.85     17.88 o
  -4   5   3       12.61       15.99      3.67 o
  -3   5   3     1870.26     2048.15     37.45 o
  -2   5   3      691.51      609.21     15.73 o
  -1   5   3      330.48      322.71      8.02 o
   0   5   3      593.60      628.70     12.71 o
   1   5   3       77.95      107.98      4.56 o
   2   5   3      194.58      224.36      6.46 o
   3   5   3      699.57      672.03     14.66 o
   4   5   3       16.16       12.76      2.63 o
   5   5   3        4.51        7.31      2.58 o
   6   5   3       23.69       25.82      4.05 o
   7   5   3       11.44       17.86      4.78 o
   8   5   3      125.62      137.85     10.19 o
   9   5   3        0.90        4.93      5.94 o
 -12   6   3       90.25      121.29     14.82 o
 -11   6   3       74.50      106.37     15.02 o
 -10   6   3        1.57       16.95      6.27 o
  -9   6   3       12.65       23.85     16.58 o
  -8   6   3      129.65      136.12     12.34 o
  -7   6   3       88.93       78.85      6.97 o
  -6   6   3      215.06      185.86     14.38 o
  -5   6   3       80.82       78.29      6.19 o
  -4   6   3      304.15      318.52     15.73 o
  -3   6   3      186.02      205.82     11.01 o
  -2   6   3      833.31      875.61     21.22 o
  -1   6   3        3.46        7.44      1.75 o
   0   6   3       29.03       23.54      2.93 o
   1   6   3       94.81       64.75      5.13 o
   2   6   3        0.44        0.99      2.08 o
   3   6   3      105.85      102.95      6.17 o
   4   6   3        2.44        1.75      2.74 o
   5   6   3      200.66      169.12     10.39 o
   6   6   3       27.95       27.45      5.08 o
   7   6   3       16.60       18.38      7.93 o
   8   6   3       10.45       12.67      4.00 o
   9   6   3        1.07        0.00      5.14 o
 -12   7   3       22.70       19.70      6.35 o
 -11   7   3      155.83      162.61     12.66 o
 -10   7   3       37.80       67.39      9.94 o
  -9   7   3       17.89       12.82      5.20 o
  -8   7   3       14.69       24.44     11.65 o
  -7   7   3      239.63      224.90     11.95 o
  -6   7   3       29.96       34.51      4.83 o
  -5   7   3       72.84       65.73      6.14 o
  -4   7   3      187.49      168.13     10.98 o
  -3   7   3      440.28      451.40     17.21 o
  -2   7   3      120.74      125.43      6.25 o
  -1   7   3      154.23      157.36      6.66 o
   0   7   3        3.58        4.70      1.95 o
   1   7   3       27.88       26.58      3.83 o
   2   7   3      180.97      155.80      8.87 o
   3   7   3       14.28       11.11      3.07 o
   4   7   3       15.68       16.40      3.97 o
   5   7   3      100.03      105.63      8.01 o
   6   7   3        4.06        5.08      3.51 o
   7   7   3        0.41        0.00      4.82 o
   8   7   3        2.05        1.64      4.92 o
   9   7   3       19.33       32.04     11.24 o
 -12   8   3        1.09        0.00      5.90 o
 -11   8   3       57.96       58.40     11.02 o
 -10   8   3        4.94       15.55      7.46 o
  -9   8   3       74.07       84.74     10.73 o
  -8   8   3        6.37        6.20      4.74 o
  -7   8   3      282.08      314.85     14.40 o
  -6   8   3        4.16       12.02      3.81 o
  -5   8   3       13.59       13.37      4.27 o
  -4   8   3      120.59      114.84     10.46 o
  -3   8   3      419.02      391.72     17.20 o
  -2   8   3      411.17      405.00     11.26 o
  -1   8   3       84.50       97.51      5.72 o
   0   8   3        0.68        2.85      1.98 o
   1   8   3        7.21        0.85      2.97 o
   2   8   3        3.96        4.29      3.16 o
   3   8   3      394.11      350.48     14.71 o
   4   8   3        0.21        4.06      2.91 o
   5   8   3        1.57        0.00      3.57 o
   6   8   3       22.20       36.35      6.36 o
   7   8   3       53.84       48.85     16.08 o
   8   8   3        2.38        2.18      9.01 o
 -12   9   3       10.21       34.72      9.29 o
 -11   9   3        8.83        9.12      5.78 o
 -10   9   3        4.18        7.55      5.58 o
  -9   9   3      201.76      257.16     18.67 o
  -8   9   3      414.06      437.07     18.42 o
  -7   9   3      117.91      137.24     10.32 o
  -6   9   3       13.48       14.64      4.59 o
  -5   9   3       14.88       15.67      4.69 o
  -4   9   3       40.25       31.12      5.67 o
  -3   9   3     1431.92     1456.07     43.05 o
  -2   9   3      526.45      516.27     14.69 o
  -1   9   3       78.57       68.95      4.98 o
   0   9   3      132.76      118.83      7.81 o
   1   9   3      107.36      101.36      8.06 o
   2   9   3       22.26       28.50      6.02 o
   3   9   3       13.26       14.76      3.48 o
   4   9   3      181.12      179.32     12.18 o
   5   9   3      283.74      273.63     27.01 o
   6   9   3       10.41       13.03      6.29 o
   7   9   3       51.94       52.40     10.45 o
   8   9   3        0.37        8.89      7.90 o
 -12  10   3       18.95       44.55      9.69 o
 -11  10   3        1.86        6.17      6.62 o
 -10  10   3        0.70        4.63      5.40 o
  -9  10   3      151.34      135.27     13.90 o
  -8  10   3       95.84      100.68      9.39 o
  -7  10   3       81.74       96.99      8.86 o
  -6  10   3       50.31       53.99      6.94 o
  -5  10   3       31.90       44.00      9.98 o
  -4  10   3      754.77      812.17     28.33 o
  -3  10   3      218.55      190.97     13.56 o
  -2  10   3       12.92       23.45      7.30 o
  -1  10   3      122.17      101.98      9.92 o
   0  10   3      159.75      144.58     11.17 o
   1  10   3       12.41       10.73      3.64 o
   2  10   3      172.75      159.87     10.16 o
   3  10   3       13.02       14.47      3.87 o
   4  10   3        7.28        3.66      4.28 o
   5  10   3      299.63      298.76     16.95 o
   6  10   3       68.42       67.35     12.72 o
   7  10   3        6.61       11.83      8.33 o
 -12  11   3       43.79       25.30      8.49 o
 -11  11   3       37.11       31.93      8.79 o
 -10  11   3       38.20       32.36      8.45 o
  -9  11   3       16.03       18.74      6.46 o
  -8  11   3        2.67       10.37      4.04 o
  -7  11   3       81.21       75.58      8.22 o
  -6  11   3      253.79      262.82     17.80 o
  -5  11   3      340.95      295.68     25.61 o
  -4  11   3       12.75       15.16      5.50 o
  -3  11   3        5.94       13.23      3.93 o
  -2  11   3        8.75        7.69      4.31 o
  -1  11   3      411.02      420.09     20.91 o
   0  11   3      276.02      289.78     17.55 o
   1  11   3        1.39        2.03      2.56 o
   2  11   3       28.52       26.36      5.19 o
   3  11   3        3.65        5.33      8.07 o
   4  11   3       47.50       45.45      7.50 o
   5  11   3        1.08        0.00      4.33 o
   6  11   3       16.43       20.01      7.75 o
 -11  12   3       51.11       53.89     11.34 o
 -10  12   3       20.32       46.49     10.49 o
  -9  12   3        9.31       23.46      6.18 o
  -8  12   3        6.18        5.43      4.06 o
  -7  12   3        6.86        3.60      4.61 o
  -6  12   3      226.19      222.33     17.18 o
  -5  12   3      227.23      240.11     17.24 o
  -4  12   3       12.29       24.56      5.27 o
  -3  12   3        5.39        5.43      3.62 o
  -2  12   3        2.74        6.33      4.53 o
  -1  12   3      142.59      153.32     19.90 o
   0  12   3       54.56       54.93      6.95 o
   1  12   3      164.98      164.92     11.77 o
   2  12   3        5.32        5.90      3.61 o
   3  12   3       33.23       43.01      6.93 o
   4  12   3        0.03        0.94      3.67 o
   5  12   3       19.55        6.98      4.41 o
   6  12   3       20.06       23.66     11.02 o
 -11  13   3       43.56       49.83     11.14 o
 -10  13   3       24.11       16.70     15.72 o
  -9  13   3       12.76       25.66      8.09 o
  -8  13   3       99.55      122.91     11.71 o
  -7  13   3      132.05      157.50     12.60 o
  -6  13   3        1.11        5.05      4.53 o
  -5  13   3        4.21       10.52      4.23 o
  -4  13   3        1.45        6.54      3.09 o
  -3  13   3        0.28        1.26      3.34 o
  -2  13   3       79.09       81.89     10.20 o
  -1  13   3      141.89      139.37     11.08 o
   0  13   3        9.60       10.80      4.71 o
   1  13   3       20.50       20.45      5.27 o
   2  13   3       34.07       22.69      6.82 o
   3  13   3        1.66        0.00      5.00 o
   4  13   3        1.34        0.00      5.84 o
 -10  14   3        5.60        2.75      9.91 o
  -9  14   3        4.03        0.88      4.24 o
  -8  14   3      122.87      140.15     12.31 o
  -7  14   3       36.63       59.80      8.34 o
  -6  14   3       15.56       20.44      5.62 o
  -5  14   3        5.63       16.01      4.61 o
  -4  14   3        1.54        0.00      4.63 o
  -3  14   3       14.71       14.25      4.74 o
  -2  14   3       12.83       19.02      6.33 o
  -1  14   3      112.54       94.22      9.67 o
   0  14   3       54.38       58.57      7.94 o
   1  14   3       20.44       29.56      7.78 o
   2  14   3       23.51       28.73      9.82 o
   3  14   3        0.13        0.00      6.33 o
   4  14   3       42.32       35.52     12.83 o
 -10  15   3        7.92       22.36      9.96 o
  -9  15   3        7.46       12.36      6.13 o
  -8  15   3        7.55        8.95      5.10 o
  -7  15   3       49.23       67.41      7.81 o
  -6  15   3       59.04       54.10      8.48 o
  -5  15   3       10.02       11.90      5.02 o
  -4  15   3        6.56        8.99      5.69 o
  -3  15   3        0.60        5.13      4.63 o
  -2  15   3       53.09       39.59      6.95 o
  -1  15   3       77.12      100.49     10.63 o
   0  15   3       39.46       48.64      7.74 o
   1  15   3       49.54       34.74     16.87 o
   2  15   3        0.61        0.00      6.22 o
   3  15   3       20.85       14.94     12.39 o
  -9  16   3        1.16        8.14      5.68 o
  -8  16   3        0.48        3.78      4.94 o
  -7  16   3       73.89       83.77      8.86 o
  -6  16   3        7.48       12.53      4.75 o
  -5  16   3       61.21       77.02     32.06 o
  -4  16   3       56.04       66.14     13.77 o
  -3  16   3       51.02       65.81     10.79 o
  -2  16   3        0.20        0.00      4.28 o
  -1  16   3        0.19        7.09      6.86 o
   0  16   3        0.14        3.16      5.69 o
   1  16   3       20.39       25.26      8.18 o
  -8  17   3        3.65       21.18     12.38 o
  -7  17   3       54.79       60.46      9.04 o
  -6  17   3        8.15       19.64      7.43 o
  -5  17   3       19.83       24.71      7.25 o
  -4  17   3       48.02       46.76     10.17 o
  -3  17   3       48.91       48.73      9.86 o
  -2  17   3        3.71        0.00      4.53 o
  -1  17   3        5.78       12.16      5.43 o
   0  17   3        4.36        5.21      9.60 o
  -6  18   3       14.29       19.58     11.63 o
  -5  18   3       24.01       18.71     20.41 o
  -4  18   3       13.17        7.91      7.33 o
  -3  18   3       20.45       32.62     10.42 o
  -2  18   3       21.88       29.73      8.48 o
   3 -20   4       12.08        0.00      6.46 o
   4 -20   4       16.24       32.65     12.42 o
   5 -20   4      106.65      140.26     23.72 o
  -1 -19   4      258.30      243.02     21.13 o
   0 -19   4       32.93       30.00      8.78 o
   1 -19   4        1.09       13.59      9.62 o
   3 -19   4        1.08        0.00      7.09 o
   4 -19   4        0.86        0.00      6.76 o
   5 -19   4       17.39       35.57     12.34 o
   6 -19   4       29.84       56.19     11.25 o
   7 -19   4       27.73       36.47      9.98 o
  -3 -18   4       34.89       36.45     12.73 o
  -2 -18   4        3.73        0.00      7.76 o
  -1 -18   4        5.11        6.69      7.06 o
   0 -18   4       86.65       77.65     16.80 o
   1 -18   4      163.43      169.21     22.01 o
   2 -18   4       66.45       77.92     14.76 o
   3 -18   4       26.21       22.07     11.98 o
   4 -18   4        0.88       16.12      8.96 o
   5 -18   4       13.36       27.65     11.82 o
   6 -18   4       79.51       90.13     10.90 o
   7 -18   4       37.87       41.13      8.02 o
   8 -18   4       41.59       46.27      8.58 o
  -4 -17   4       30.44       28.62     11.55 o
  -3 -17   4      113.45      122.53     11.76 o
  -2 -17   4       23.44        7.26     21.87 o
  -1 -17   4       66.72       76.62     19.32 o
   0 -17   4       45.04       77.48     16.40 o
   1 -17   4       57.99       42.37      7.77 o
   2 -17   4      116.35       96.45     11.45 o
   3 -17   4       23.62       11.37      9.44 o
   4 -17   4      106.46       96.58     18.49 o
   5 -17   4      193.74      234.43     19.29 o
   6 -17   4       29.33       27.71      6.32 o
   7 -17   4      156.88      142.62     13.10 o
   8 -17   4       47.84       18.31      8.01 o
   9 -17   4       50.69       68.64     10.25 o
  -5 -16   4       79.33       66.36     16.44 o
  -4 -16   4       53.92       54.77     10.36 o
  -3 -16   4       48.34       48.54      9.32 o
  -2 -16   4      267.43      281.01     20.37 o
  -1 -16   4      603.85      670.43     44.20 o
   0 -16   4        2.93        0.00      6.58 o
   1 -16   4       58.97       77.99      8.07 o
   2 -16   4       86.89       82.19      8.37 o
   3 -16   4      190.14      176.95     18.94 o
   4 -16   4      252.99      258.90     21.87 o
   5 -16   4      276.49      323.48     21.85 o
   6 -16   4      127.54      134.77     12.07 o
   7 -16   4      128.17      138.08     17.79 o
   8 -16   4       22.02       16.09      8.18 o
   9 -16   4      104.16      128.78     12.73 o
  10 -16   4       70.81       68.17     17.04 o
  -6 -15   4      152.46      133.62     23.43 o
  -5 -15   4       22.08       16.78      7.32 o
  -4 -15   4       82.45       89.91     12.74 o
  -3 -15   4      146.10      138.40     14.05 o
  -2 -15   4      294.36      352.85     21.87 o
  -1 -15   4      362.91      389.67     32.22 o
   0 -15   4      886.97      878.21     31.55 o
   1 -15   4      118.60      115.94      9.25 o
   2 -15   4      177.32      161.88     17.01 o
   3 -15   4      669.21      637.58     27.62 o
   4 -15   4       64.60       67.48      9.97 o
   5 -15   4      102.11      119.91     19.97 o
   6 -15   4      144.00      139.44     11.73 o
   7 -15   4      187.04      185.36     13.77 o
   8 -15   4       45.05       51.33     11.35 o
   9 -15   4      213.93      253.87     17.23 o
  10 -15   4      172.51      204.55     19.19 o
  -6 -14   4      369.50      423.49     27.60 o
  -5 -14   4       64.59       79.98     12.10 o
  -4 -14   4      218.23      267.55     19.00 o
  -3 -14   4       56.07       54.90      9.00 o
  -2 -14   4       12.67       27.99     10.79 o
  -1 -14   4      239.62      221.38     23.52 o
   0 -14   4      859.71      849.00     23.77 o
   1 -14   4     1237.09     1226.50     29.13 o
   2 -14   4     1410.54     1505.11     35.44 o
   3 -14   4      142.93      143.39     10.46 o
   4 -14   4      124.85      124.20     12.37 o
   5 -14   4       78.09       81.75     10.41 o
   6 -14   4       97.26       95.82      9.69 o
   7 -14   4      186.05      209.96     14.15 o
   8 -14   4       40.20       36.86      6.94 o
   9 -14   4       62.06       99.76     10.89 o
  10 -14   4      171.02      200.05     19.14 o
  11 -14   4       62.89       60.00     15.46 o
  -7 -13   4      464.05      546.10     31.88 o
  -6 -13   4      409.64      431.82     27.03 o
  -5 -13   4      248.26      259.13     51.71 o
  -4 -13   4      282.13      287.80     22.35 o
  -3 -13   4        1.52        0.20      4.25 o
  -2 -13   4      211.59      271.38     25.66 o
  -1 -13   4      303.40      295.05     26.62 o
   0 -13   4      404.92      370.83     14.72 o
   1 -13   4     1536.85     1426.54     30.39 o
   2 -13   4      473.35      449.09     21.23 o
   3 -13   4      202.82      185.11      9.11 o
   4 -13   4      335.72      355.95     19.74 o
   5 -13   4      297.68      304.91     21.73 o
   6 -13   4       51.31       63.54      6.25 o
   7 -13   4       59.28       62.83      6.73 o
   8 -13   4      114.22      113.68      8.87 o
   9 -13   4        3.71        5.09      4.28 o
  10 -13   4       53.21       56.48     13.97 o
  11 -13   4       40.58       69.71      9.85 o
  -8 -12   4      149.02      146.81     17.31 o
  -7 -12   4      454.67      576.81     31.60 o
  -6 -12   4       41.38       48.69      9.43 o
  -5 -12   4      323.75      334.90     17.08 o
  -4 -12   4      182.89      187.23     11.75 o
  -3 -12   4      208.37      209.75     12.19 o
  -2 -12   4       82.31       56.93     12.29 o
  -1 -12   4      644.58      604.81     17.94 o
   0 -12   4      180.44      198.87     10.25 o
   1 -12   4      111.62      121.04      8.11 o
   2 -12   4       82.40       89.80      7.04 o
   3 -12   4     1075.65     1110.68     18.87 o
   4 -12   4      469.54      460.44     16.08 o
   5 -12   4      448.06      427.53     14.38 o
   6 -12   4       58.97       59.51      5.82 o
   7 -12   4       42.29       52.38      6.03 o
   8 -12   4        2.71        5.35      6.16 o
   9 -12   4        3.48        0.57      3.95 o
  10 -12   4       20.80       34.78      7.10 o
  11 -12   4       16.25        4.29      6.33 o
  -9 -11   4       60.71       67.66     17.38 o
  -8 -11   4      103.95      128.63     18.94 o
  -7 -11   4       84.33      108.78     13.44 o
  -6 -11   4      122.66      127.70     14.12 o
  -5 -11   4      126.12      136.74     12.70 o
  -4 -11   4      242.23      231.09     12.36 o
  -3 -11   4      685.75      629.80     29.64 o
  -2 -11   4      669.33      717.54     23.03 o
  -1 -11   4      271.04      282.64      9.33 o
   0 -11   4      108.76      105.78      5.69 o
   1 -11   4      571.92      525.11     12.89 o
   2 -11   4       31.15       26.57      2.85 o
   3 -11   4      468.79      464.56     12.36 o
   4 -11   4      652.67      664.40     18.99 o
   5 -11   4      299.23      273.39     11.06 o
   6 -11   4       42.68       38.34      4.76 o
   7 -11   4      297.73      311.40     13.19 o
   8 -11   4       17.40       21.26      4.37 o
   9 -11   4       49.00       54.75      6.87 o
  10 -11   4       57.08       57.85      8.65 o
  11 -11   4       15.70       13.59      6.12 o
  -9 -10   4        2.59       11.13      6.39 o
  -8 -10   4       15.43       19.80      6.79 o
  -7 -10   4      101.72      121.04     13.62 o
  -6 -10   4       44.34       44.18      6.52 o
  -5 -10   4       63.60       92.47     10.50 o
  -4 -10   4      290.70      299.21     13.38 o
  -3 -10   4      680.56      697.87     25.50 o
  -2 -10   4      863.94      839.21     16.97 o
  -1 -10   4       24.30       24.45      2.65 o
   0 -10   4       30.61       29.94      3.11 o
   1 -10   4     1095.87     1106.17     18.82 o
   2 -10   4      138.82      152.12      6.13 o
   3 -10   4      480.92      496.06     12.23 o
   4 -10   4      113.45      104.84      7.34 o
   5 -10   4      169.24      151.89      6.96 o
   6 -10   4      255.74      260.13      9.47 o
   7 -10   4      137.91      145.36      9.66 o
   8 -10   4        8.95        5.76      3.75 o
   9 -10   4       79.85       82.85     11.66 o
  10 -10   4       67.40       63.91     10.58 o
  11 -10   4      183.66      199.81     15.29 o
  -9  -9   4        2.71        2.44      4.60 o
  -8  -9   4      144.43      171.08     13.58 o
  -7  -9   4        1.60        4.21      4.14 o
  -6  -9   4       93.58       90.65      8.46 o
  -5  -9   4      331.71      320.47     17.43 o
  -4  -9   4      317.78      277.56     12.18 o
  -3  -9   4      434.33      413.70     13.45 o
  -2  -9   4      401.63      368.75      9.03 o
  -1  -9   4      412.42      413.73      8.36 o
   0  -9   4      264.15      235.64      7.09 o
   1  -9   4      270.13      249.34      8.08 o
   2  -9   4      943.91      932.14     16.61 o
   3  -9   4      214.18      179.95      5.80 o
   4  -9   4      290.25      315.76      9.31 o
   5  -9   4     1312.74     1338.19     21.10 o
   6  -9   4     1306.91     1323.68     22.03 o
   7  -9   4        1.67        2.08      3.00 o
   8  -9   4      138.50      141.23      9.09 o
   9  -9   4       94.11       75.96      8.26 o
  10  -9   4       15.45       14.59      5.59 o
  11  -9   4      121.87      127.31     14.47 o
  12  -9   4      128.92      120.83     21.22 o
 -10  -8   4       19.30       14.82      7.94 o
  -9  -8   4      237.11      261.40     16.47 o
  -8  -8   4      112.70      101.99     10.43 o
  -7  -8   4       25.70       23.24      5.56 o
  -6  -8   4        6.01        9.07      3.21 o
  -5  -8   4      316.00      340.88     11.67 o
  -4  -8   4      758.10      762.86     19.38 o
  -3  -8   4     1377.39     1456.86     26.13 o
  -2  -8   4      569.93      494.40      9.99 o
  -1  -8   4      598.67      565.05     10.72 o
   0  -8   4     1394.53     1415.27     18.26 o
   1  -8   4     1685.86     1730.02     20.69 o
   2  -8   4      146.33      131.84      5.60 o
   3  -8   4      213.94      159.21      5.38 o
   4  -8   4     1646.33     1638.07     24.95 o
   5  -8   4     1221.11     1137.70     18.80 o
   6  -8   4     1224.67     1263.29     30.17 o
   7  -8   4      434.42      438.92     12.66 o
   8  -8   4      142.56      138.00      9.58 o
   9  -8   4       55.21       57.54      6.33 o
  10  -8   4      105.74       88.61     12.80 o
  11  -8   4      128.64      193.20     18.72 o
  12  -8   4      152.01      109.27     20.83 o
 -10  -7   4      306.59      334.84     20.09 o
  -9  -7   4       70.02       83.47      8.44 o
  -8  -7   4      160.73      175.09     12.74 o
  -7  -7   4      133.31      140.23      8.82 o
  -6  -7   4        9.48       19.65      3.45 o
  -5  -7   4     1997.92     1976.15     43.53 o
  -4  -7   4     1196.53     1171.77     20.63 o
  -3  -7   4      958.59      840.34     16.76 o
  -2  -7   4      280.54      255.18      7.39 o
  -1  -7   4     2021.61     2158.93     25.55 o
   0  -7   4     2590.26     2703.10     26.74 o
   1  -7   4     2725.31     2854.65     28.00 o
   2  -7   4      772.00      814.82     12.00 o
   3  -7   4     1304.11     1241.23     15.04 o
   4  -7   4      597.01      526.04     11.62 o
   5  -7   4     1285.25     1274.61     19.68 o
   6  -7   4     1975.19     1968.46     26.98 o
   7  -7   4      678.20      641.62     19.07 o
   8  -7   4      216.68      213.78     12.25 o
   9  -7   4      137.68      131.22     13.32 o
  10  -7   4       57.15       50.18      9.53 o
  11  -7   4       90.85       88.75     10.51 o
  12  -7   4       15.62       27.91     11.29 o
 -11  -6   4      158.30      187.38     15.65 o
 -10  -6   4      186.56      224.11     21.31 o
  -9  -6   4      155.64      151.25     13.73 o
  -8  -6   4      155.10      155.98     11.48 o
  -7  -6   4       28.05       33.67      4.51 o
  -6  -6   4      778.55      812.86     19.50 o
  -5  -6   4     3041.23     3006.45     36.32 o
  -4  -6   4      574.20      563.60     12.89 o
  -3  -6   4     1428.82     1361.78     31.23 o
  -2  -6   4     1673.29     1710.67     20.91 o
  -1  -6   4     4170.48     4391.49     48.87 o
   0  -6   4     2077.44     2265.92     29.52 o
   1  -6   4     5375.01     5715.30     50.41 o
   2  -6   4     3797.14     3810.22     33.00 o
   3  -6   4      942.67      924.10     12.18 o
   4  -6   4        4.03        2.44      1.50 o
   5  -6   4     1853.19     1813.93     23.90 o
   6  -6   4      654.41      680.43     22.52 o
   7  -6   4      817.14      787.12     18.56 o
   8  -6   4      397.72      352.26     13.03 o
   9  -6   4      395.06      403.82     23.88 o
  10  -6   4      147.70      133.71     14.45 o
  11  -6   4      144.84      134.37     15.11 o
  12  -6   4       10.58        2.41      8.08 o
 -11  -5   4      216.58      207.95     15.99 o
 -10  -5   4      116.14      113.78     14.86 o
  -9  -5   4      145.60      160.20     16.73 o
  -8  -5   4      188.68      179.72     11.28 o
  -7  -5   4      417.61      381.04     14.31 o
  -6  -5   4     1090.48     1137.94     22.28 o
  -5  -5   4     2399.79     2393.51     42.95 o
  -4  -5   4      487.34      476.56     14.95 o
  -3  -5   4     1339.93     1276.00     22.55 o
  -2  -5   4     1046.24      931.71     17.54 o
  -1  -5   4     3948.33     4266.12     46.41 o
   0  -5   4     7783.37     8834.72     82.73 o
   1  -5   4     2701.60     2873.91     28.63 o
   2  -5   4      615.52      554.38      8.44 o
   3  -5   4     1140.08     1105.90     14.26 o
   4  -5   4      727.53      638.99     12.09 o
   5  -5   4      241.68      210.42      8.01 o
   6  -5   4      545.00      495.50     13.42 o
   7  -5   4      646.47      634.21     16.38 o
   8  -5   4        7.42        2.17      3.44 o
   9  -5   4      496.30      486.96     24.78 o
  10  -5   4      142.88      114.71     13.34 o
  11  -5   4       57.49       55.55     10.49 o
  12  -5   4        2.04        1.08      8.29 o
 -11  -4   4      290.26      298.16     18.63 o
 -10  -4   4       92.80      108.57     10.90 o
  -9  -4   4      279.78      295.10     24.88 o
  -8  -4   4      729.63      740.59     17.44 o
  -7  -4   4      581.52      572.11     28.72 o
  -6  -4   4      169.12      153.48      7.70 o
  -5  -4   4      743.35      705.15     14.84 o
  -4  -4   4      229.42      198.00      5.51 o
  -3  -4   4     1528.12     1556.47     26.02 o
  -2  -4   4     1777.79     1837.93     19.26 o
  -1  -4   4     6875.12     7587.92     72.34 o
   0  -4   4    15298.77    16741.21    143.80 o
   1  -4   4     2373.65     2480.29     22.24 o
   2  -4   4       94.21      104.53      3.67 o
   3  -4   4      852.84      860.80     12.15 o
   4  -4   4       33.24       69.67      4.24 o
   5  -4   4      681.17      639.92     14.65 o
   6  -4   4      566.83      547.89     13.95 o
   7  -4   4      267.01      268.02     12.59 o
   8  -4   4      110.30      115.21      8.84 o
   9  -4   4       44.14       44.47      6.46 o
  10  -4   4       68.60       55.44     10.03 o
  11  -4   4       88.65       61.03     13.95 o
 -12  -3   4        2.60        7.00      6.41 o
 -11  -3   4      127.31      140.66     12.61 o
 -10  -3   4      242.28      244.42     15.58 o
  -9  -3   4      571.55      582.82     22.32 o
  -8  -3   4      147.34      139.67      7.28 o
  -7  -3   4      673.06      674.12     15.08 o
  -6  -3   4     1655.35     1627.50     21.60 o
  -5  -3   4      213.27      165.37      8.05 o
  -4  -3   4       27.41       39.31      2.63 o
  -3  -3   4      488.89      481.05      8.76 o
  -2  -3   4       89.40      108.33      3.71 o
  -1  -3   4     2048.60     2391.34     24.51 o
   0  -3   4     4363.65     4870.12     48.16 o
   1  -3   4      215.72      168.33      4.85 o
   2  -3   4     1586.36     1553.60     18.21 o
   3  -3   4      253.84      234.83      5.94 o
   4  -3   4        4.54        7.20      1.61 o
   5  -3   4      788.16      808.72     15.84 o
   6  -3   4       64.09       65.07      4.89 o
   7  -3   4      656.90      655.80     23.49 o
   8  -3   4       30.49       28.41      5.22 o
   9  -3   4        6.22        8.98      3.82 o
  10  -3   4       11.05       16.13      6.03 o
  11  -3   4       36.67       57.49     20.17 o
 -12  -2   4       64.70       63.96      8.99 o
 -11  -2   4       80.32      105.90     10.91 o
 -10  -2   4       82.30       84.01     10.24 o
  -9  -2   4      158.00      151.04     11.38 o
  -8  -2   4      142.04      149.02      7.28 o
  -7  -2   4      605.12      593.18     20.06 o
  -6  -2   4     1120.26     1130.99     16.40 o
  -5  -2   4        2.68        7.60      1.52 o
  -4  -2   4      330.86      262.77      8.82 o
  -3  -2   4      373.16      345.69      7.08 o
  -2  -2   4     1390.75     1307.59     17.70 o
  -1  -2   4     4969.11     5016.17     42.69 o
   0  -2   4      212.42      184.98      4.39 o
   1  -2   4      703.28      805.87      8.75 o
   2  -2   4     1950.36     1779.35     18.98 o
   3  -2   4     2231.63     2098.43     26.10 o
   4  -2   4       53.81       45.71      3.17 o
   5  -2   4       76.44       93.32      4.91 o
   6  -2   4      142.46      149.13      9.00 o
   7  -2   4      211.86      202.03     11.36 o
   8  -2   4      174.82      174.73     11.41 o
   9  -2   4       99.45       96.75     11.70 o
  10  -2   4       32.18       30.43     10.18 o
  11  -2   4       52.07       83.39     12.47 o
 -12  -1   4       23.60       21.16      5.53 o
 -11  -1   4      150.26      141.07     13.38 o
 -10  -1   4        1.86        1.00      3.74 o
  -9  -1   4        5.71        6.45      2.96 o
  -8  -1   4      193.93      221.49      8.70 o
  -7  -1   4      517.41      523.50     10.98 o
  -6  -1   4      486.43      469.82      9.93 o
  -5  -1   4      225.15      222.44      6.02 o
  -4  -1   4     1095.81     1098.75     15.35 o
  -3  -1   4      903.87      893.12      9.85 o
  -2  -1   4      111.48      158.08      3.21 o
  -1  -1   4     3595.49     4131.37     31.43 o
   0  -1   4      600.81      822.25     13.18 o
   1  -1   4     1877.21     1867.37     15.91 o
   2  -1   4     5270.32     5958.47     50.59 o
   3  -1   4     2729.68     3020.22     30.94 o
   4  -1   4      871.74      860.26     12.88 o
   5  -1   4      691.36      632.81     12.74 o
   6  -1   4       42.50       43.21      5.30 o
   7  -1   4      255.47      254.09     12.94 o
   8  -1   4      366.35      383.93     17.32 o
   9  -1   4       11.95       14.22      6.02 o
  10  -1   4      217.71      237.35     19.28 o
  11  -1   4       58.28      104.39     14.15 o
 -12   0   4       42.68       27.07      8.14 o
 -11   0   4      160.09      169.25     13.01 o
 -10   0   4        9.19       15.79      6.74 o
  -9   0   4       38.60       35.69      6.58 o
  -8   0   4       40.24       48.47      4.90 o
  -7   0   4      479.68      501.23     11.84 o
  -6   0   4      596.44      592.56     11.95 o
  -5   0   4       25.19       22.21      2.23 o
  -4   0   4     4274.95     4452.51     44.63 o
  -3   0   4    12924.01    13401.34    113.85 o
  -2   0   4        3.40       16.40      1.04 o
  -1   0   4       20.49       26.10      1.34 o
   0   0   4     1051.69     1144.97     13.76 o
   1   0   4     5437.17     5863.37     46.33 o
   2   0   4     5901.56     6290.73     50.93 o
   3   0   4     1278.52     1191.37     19.86 o
   4   0   4      950.33      854.44     11.98 o
   5   0   4      215.16      201.00      7.65 o
   6   0   4      750.74      815.99     23.64 o
   7   0   4     1019.23     1031.79     27.38 o
   8   0   4      101.01       91.17     11.01 o
   9   0   4       68.58       65.49     10.18 o
  10   0   4      261.76      313.81     22.29 o
  11   0   4      103.13      110.25     25.49 o
 -12   1   4       26.66       23.89      7.96 o
 -11   1   4       20.41       12.34      5.68 o
 -10   1   4       56.62       56.63      7.52 o
  -9   1   4      765.16      832.64     20.71 o
  -8   1   4        1.61        7.63      2.70 o
  -7   1   4      196.44      181.29      6.85 o
  -6   1   4      375.93      317.25      8.43 o
  -5   1   4     1343.80     1241.08     14.84 o
  -4   1   4     2652.38     2740.64     21.98 o
  -3   1   4     4858.01     5450.95     40.91 o
  -2   1   4      644.08      703.00      7.95 o
  -1   1   4      306.68      290.91      5.36 o
   0   1   4      147.00      165.39      4.37 o
   1   1   4    14235.42    16483.96    111.15 o
   2   1   4     2700.42     2957.58     24.11 o
   3   1   4     2111.92     2146.53     26.13 o
   4   1   4       82.84       78.76      4.88 o
   5   1   4     1241.07     1148.69     23.91 o
   6   1   4     1254.23     1212.06     19.50 o
   7   1   4      130.19      128.73     12.41 o
   8   1   4       98.07      100.29     11.60 o
   9   1   4      121.42      113.64     13.19 o
  10   1   4      119.84      121.49     14.54 o
 -12   2   4       99.05      122.09     15.70 o
 -11   2   4       13.05        9.89      7.75 o
 -10   2   4       50.24       44.71      5.61 o
  -9   2   4      637.53      630.67     17.79 o
  -8   2   4     1192.21     1218.18     26.32 o
  -7   2   4      421.72      405.40     10.12 o
  -6   2   4      167.52      146.97      5.43 o
  -5   2   4     1459.17     1296.37     13.99 o
  -4   2   4     2609.24     2608.28     21.73 o
  -3   2   4    11666.97    12462.64     95.54 o
  -2   2   4      444.82      454.16      7.18 o
  -1   2   4     1284.15     1330.57     14.19 o
   0   2   4      402.38      283.46      6.72 o
   1   2   4     7883.66     8260.55     49.07 o
   2   2   4     2779.17     2941.21     31.95 o
   3   2   4      884.71      936.52     16.57 o
   4   2   4      829.25      843.38     16.90 o
   5   2   4     2244.20     2256.11     33.91 o
   6   2   4      273.15      259.40     12.31 o
   7   2   4      372.48      352.52     12.62 o
   8   2   4       89.63      100.33     11.86 o
   9   2   4      209.67      205.28     17.88 o
  10   2   4       54.05       36.03      8.91 o
 -13   3   4       51.29       65.94     16.50 o
 -12   3   4      124.82      120.01     14.82 o
 -11   3   4        1.50        3.55      5.26 o
 -10   3   4      187.90      207.44     12.78 o
  -9   3   4      787.46      811.15     20.10 o
  -8   3   4      818.72      812.17     24.60 o
  -7   3   4      483.21      435.74     17.36 o
  -6   3   4      345.66      354.48      9.95 o
  -5   3   4      248.95      297.22      6.86 o
  -4   3   4    10069.51    10999.74     86.56 o
  -3   3   4     3314.85     3434.25     38.70 o
  -2   3   4      231.55      173.17      4.53 o
  -1   3   4     3466.00     3646.41     30.53 o
   0   3   4      216.33      242.02      5.47 o
   1   3   4     4021.55     4361.17     30.04 o
   2   3   4     1683.35     1662.26     16.01 o
   3   3   4      501.20      476.89     11.95 o
   4   3   4      884.11      851.84     18.97 o
   5   3   4      501.14      469.43     21.45 o
   6   3   4      485.24      449.01     23.41 o
   7   3   4       85.54       81.13      6.22 o
   8   3   4       51.01       55.99      8.24 o
   9   3   4      182.04      190.87     21.08 o
  10   3   4       29.38       37.45     11.71 o
 -13   4   4      139.25      140.97     24.17 o
 -12   4   4      160.17      173.22     22.97 o
 -11   4   4       12.95       13.43      5.80 o
 -10   4   4      392.10      361.63     17.17 o
  -9   4   4      116.63      113.08      9.21 o
  -8   4   4      162.52      160.86     12.40 o
  -7   4   4     1220.63     1214.98     32.79 o
  -6   4   4      444.49      447.89     14.29 o
  -5   4   4     2150.01     2085.69     43.72 o
  -4   4   4     2999.48     2979.07     32.88 o
  -3   4   4      430.99      445.96     11.86 o
  -2   4   4     2519.33     2634.35     34.21 o
  -1   4   4     1101.74     1063.08     11.67 o
   0   4   4     1717.89     1777.08     18.08 o
   1   4   4      880.26      940.58     11.90 o
   2   4   4      415.41      414.64      7.62 o
   3   4   4       66.73       78.51      4.62 o
   4   4   4      216.97      197.08      8.92 o
   5   4   4      433.14      414.88     17.44 o
   6   4   4      891.86      914.06     19.68 o
   7   4   4      215.16      209.85     13.44 o
   8   4   4       66.85       78.17     11.51 o
   9   4   4        5.82        0.00      5.78 o
 -13   5   4       74.91       62.50     17.78 o
 -12   5   4      131.50      123.43     19.25 o
 -11   5   4      179.23      175.04     12.97 o
 -10   5   4       96.13       82.24      8.42 o
  -9   5   4      294.04      271.24     17.70 o
  -8   5   4      397.03      380.84     19.48 o
  -7   5   4       16.33       18.05      4.24 o
  -6   5   4       39.14       53.11      6.25 o
  -5   5   4     2561.14     2542.63     37.67 o
  -4   5   4      517.22      499.75     13.73 o
  -3   5   4      562.71      545.50     14.10 o
  -2   5   4      619.42      551.18     16.83 o
  -1   5   4     2345.04     2361.88     26.61 o
   0   5   4     1040.17      933.54     22.33 o
   1   5   4     1342.02     1250.49     19.02 o
   2   5   4       43.04       34.87      2.62 o
   3   5   4      576.89      559.13     13.80 o
   4   5   4      365.60      365.48     12.65 o
   5   5   4      287.22      309.18     12.34 o
   6   5   4      458.14      455.10     16.17 o
   7   5   4       53.45       48.77      7.14 o
   8   5   4       17.57       24.85      6.73 o
   9   5   4       79.28      114.67     14.59 o
 -13   6   4       18.37        8.36      9.34 o
 -12   6   4       61.33       53.68     11.33 o
 -11   6   4       58.56       47.36      9.28 o
 -10   6   4       54.05       36.38     13.16 o
  -9   6   4      379.63      380.09     21.25 o
  -8   6   4      182.83      166.76     10.44 o
  -7   6   4      621.78      621.36     19.15 o
  -6   6   4      606.67      599.31     23.90 o
  -5   6   4      126.54      123.98      7.71 o
  -4   6   4      892.03      880.85     19.96 o
  -3   6   4     1172.52     1155.24     24.66 o
  -2   6   4      870.65      835.67     13.68 o
  -1   6   4      952.87      967.29     17.10 o
   0   6   4      329.15      313.47      9.96 o
   1   6   4      546.90      515.69     15.26 o
   2   6   4      307.78      267.73     12.40 o
   3   6   4      142.66      128.53      8.55 o
   4   6   4      407.59      381.51     15.34 o
   5   6   4      207.65      195.18      9.28 o
   6   6   4       23.97       27.16      4.76 o
   7   6   4        3.95       10.06      8.47 o
   8   6   4       87.83       82.53      9.92 o
   9   6   4      208.56      226.86     27.98 o
 -12   7   4        1.55        7.60     10.66 o
 -11   7   4        6.37        3.36      5.02 o
 -10   7   4      242.55      244.79     18.26 o
  -9   7   4      349.07      375.67     21.88 o
  -8   7   4      472.12      498.84     18.73 o
  -7   7   4      117.63      114.80      8.70 o
  -6   7   4      877.74      801.82     34.96 o
  -5   7   4       94.45      106.08      9.28 o
  -4   7   4       75.87       64.58      5.64 o
  -3   7   4     1050.11     1090.10     23.52 o
  -2   7   4      226.13      195.02     10.95 o
  -1   7   4      832.91      819.06     16.45 o
   0   7   4     1467.82     1478.87     24.51 o
   1   7   4       11.83       13.05      4.04 o
   2   7   4        3.82        6.10      2.51 o
   3   7   4     1492.24     1616.74     32.89 o
   4   7   4      249.20      285.01     13.80 o
   5   7   4       35.26       21.88      5.12 o
   6   7   4       21.74       26.02      8.26 o
   7   7   4       43.43       50.18      8.20 o
   8   7   4       48.32       46.09      7.20 o
 -12   8   4        2.84        1.36      6.18 o
 -11   8   4        0.54       18.44      7.14 o
 -10   8   4        1.61        6.74      8.22 o
  -9   8   4      152.95      173.08     26.04 o
  -8   8   4       78.96       93.47      8.73 o
  -7   8   4      258.71      248.11     12.97 o
  -6   8   4      989.37      969.67     25.07 o
  -5   8   4      219.96      222.44     15.58 o
  -4   8   4       33.45       33.21      5.08 o
  -3   8   4       15.90       17.67      3.59 o
  -2   8   4      573.27      555.19     17.23 o
  -1   8   4      582.16      510.81     13.39 o
   0   8   4      191.94      189.42      9.95 o
   1   8   4      173.22      172.48      9.75 o
   2   8   4      250.10      251.36     12.26 o
   3   8   4      980.54      937.22     30.63 o
   4   8   4      409.91      405.06     15.09 o
   5   8   4       85.20       83.87      8.68 o
   6   8   4        8.99       18.62      5.24 o
   7   8   4       93.08       74.36     12.24 o
   8   8   4       88.65       74.21     16.90 o
 -12   9   4       30.22       18.45      6.32 o
 -11   9   4       15.66       27.43      8.20 o
 -10   9   4        2.19        0.00      5.10 o
  -9   9   4        6.96        2.51      4.19 o
  -8   9   4       73.76       73.01     10.84 o
  -7   9   4     1026.84     1046.36     42.85 o
  -6   9   4      136.00      138.40      9.82 o
  -5   9   4      437.69      413.10     19.96 o
  -4   9   4      316.90      291.71     13.15 o
  -3   9   4        9.25        7.67      3.10 o
  -2   9   4      391.55      391.44     13.28 o
  -1   9   4      231.92      228.88     18.26 o
   0   9   4      928.87      961.74     26.26 o
   1   9   4      790.41      770.55     21.81 o
   2   9   4      521.30      501.71     26.16 o
   3   9   4      213.94      197.26     12.00 o
   4   9   4      108.45      113.06      8.52 o
   5   9   4      193.02      179.06     12.89 o
   6   9   4       99.12       99.89     13.15 o
   7   9   4       60.65       56.95     13.95 o
 -12  10   4        0.92        0.00      6.35 o
 -11  10   4       61.54       99.44     13.62 o
 -10  10   4        1.80        4.75     14.83 o
  -9  10   4       27.87       36.97     11.85 o
  -8  10   4      427.79      409.17     19.35 o
  -7  10   4      341.72      362.64     16.71 o
  -6  10   4      235.32      236.41     16.66 o
  -5  10   4      513.57      535.77     28.06 o
  -4  10   4      399.62      432.26     16.86 o
  -3  10   4      643.64      691.09     21.53 o
  -2  10   4       96.97       83.49      9.58 o
  -1  10   4       54.28       51.71      9.01 o
   0  10   4      554.88      556.17     24.10 o
   1  10   4      621.74      641.07     20.66 o
   2  10   4      432.29      443.79     17.81 o
   3  10   4      404.34      422.82     18.31 o
   4  10   4      137.42      156.89     12.24 o
   5  10   4       56.26       48.46      7.39 o
   6  10   4       33.16       36.44      9.46 o
 -12  11   4        0.38       25.42     11.88 o
 -11  11   4       15.28       13.18      7.33 o
 -10  11   4       80.97       81.14     18.87 o
  -9  11   4      618.19      650.44     30.79 o
  -8  11   4      149.74      181.57     15.82 o
  -7  11   4       10.66       15.02      4.54 o
  -6  11   4      135.29      113.00     13.16 o
  -5  11   4      275.61      265.94     14.14 o
  -4  11   4      496.75      448.12     19.41 o
  -3  11   4      909.62      902.74     25.99 o
  -2  11   4      291.52      328.49     19.09 o
  -1  11   4      170.63      186.08     14.47 o
   0  11   4      410.33      373.02     20.66 o
   1  11   4      420.64      400.48     21.52 o
   2  11   4      104.36       94.43      9.36 o
   3  11   4      507.13      552.09     19.00 o
   4  11   4      136.78      141.30     12.07 o
   5  11   4        1.01        3.60      4.06 o
   6  11   4        3.12        6.27      6.06 o
 -11  12   4       36.21       36.93      9.47 o
 -10  12   4       90.34      123.40     15.26 o
  -9  12   4      211.53      233.43     15.77 o
  -8  12   4      266.48      274.08     16.07 o
  -7  12   4       49.74       57.28      6.79 o
  -6  12   4      235.93      237.80     14.10 o
  -5  12   4      571.76      626.93     22.61 o
  -4  12   4       16.72       23.28      5.07 o
  -3  12   4       50.94       52.30      8.34 o
  -2  12   4      409.31      379.71     21.40 o
  -1  12   4      402.69      413.48     22.50 o
   0  12   4       31.93       13.24      5.67 o
   1  12   4       71.19       61.57      9.35 o
   2  12   4      202.64      215.27     18.06 o
   3  12   4      342.20      369.32     39.64 o
   4  12   4       71.07       60.93     10.63 o
   5  12   4       67.59       78.44     12.26 o
 -11  13   4       52.04       73.03     21.85 o
 -10  13   4        0.77       12.81      6.30 o
  -9  13   4       75.79       87.28     10.44 o
  -8  13   4       93.13       99.01     10.56 o
  -7  13   4       83.35       89.37      8.21 o
  -6  13   4      413.72      420.00     19.73 o
  -5  13   4       98.34       96.20     10.49 o
  -4  13   4       29.91       16.75      5.00 o
  -3  13   4      287.08      269.71     18.81 o
  -2  13   4       26.97       17.87      5.40 o
  -1  13   4       67.98       75.66     10.60 o
   0  13   4       85.36       84.31      9.27 o
   1  13   4       26.98       30.33      7.35 o
   2  13   4       54.80       44.85      9.59 o
   3  13   4       38.99       37.87      9.81 o
   4  13   4       29.55       31.32      8.14 o
 -10  14   4        9.13       12.19      6.54 o
  -9  14   4       25.40       25.92      6.87 o
  -8  14   4        3.05       15.37      5.76 o
  -7  14   4       57.06       54.16      7.03 o
  -6  14   4      120.40      132.49     11.92 o
  -5  14   4       95.98      113.62     10.87 o
  -4  14   4      122.23      156.26     15.08 o
  -3  14   4       96.27      113.48     13.19 o
  -2  14   4       19.86        4.28      7.55 o
  -1  14   4      136.28      150.90     15.82 o
   0  14   4       41.01       42.98     11.55 o
   1  14   4        1.11        1.39      6.67 o
   2  14   4        2.84        6.33      5.04 o
   3  14   4       34.43       48.73     10.12 o
 -10  15   4       10.24        0.47      8.74 o
  -9  15   4       32.90       32.10      9.14 o
  -8  15   4        9.86       20.68      6.76 o
  -7  15   4       27.71       27.56      8.08 o
  -6  15   4        1.51        0.60      4.14 o
  -5  15   4      217.20      248.62     16.29 o
  -4  15   4       60.18       62.89     10.35 o
  -3  15   4       33.91       24.87      5.68 o
  -2  15   4       88.94       91.76     10.11 o
  -1  15   4      124.08       90.08     14.46 o
   0  15   4        6.62        6.91      5.32 o
   1  15   4        0.96        0.00      6.38 o
   2  15   4        5.54        0.00      5.85 o
  -9  16   4       15.13       13.04     10.42 o
  -8  16   4        0.45        6.34      5.56 o
  -7  16   4        0.40        0.00      6.20 o
  -6  16   4       17.52       11.26      5.98 o
  -5  16   4        9.06       10.07      7.23 o
  -4  16   4       11.24       20.22      7.68 o
  -3  16   4       64.37       83.99      9.89 o
  -2  16   4       68.31       85.40     10.44 o
  -1  16   4      172.96      213.52     15.75 o
   0  16   4        9.56        8.39      6.99 o
  -7  17   4       33.75       37.53      7.71 o
  -6  17   4       17.90       16.06     16.14 o
  -5  17   4        3.77        5.76      6.43 o
  -4  17   4       35.27       29.46      8.33 o
  -3  17   4       38.51       27.67      8.85 o
  -2  17   4       73.29       70.67      9.86 o
  -1  17   4       85.18       99.82     36.14 o
   0 -20   5       20.67       32.43     13.62 o
   3 -20   5        1.77        0.00      9.78 o
   4 -20   5       10.79       14.17      9.34 o
   5 -20   5        4.93        1.36      7.74 o
  -2 -19   5        0.10        0.00      9.81 o
  -1 -19   5        3.34        0.00      7.95 o
   0 -19   5        3.75        8.90      8.50 o
   2 -19   5       47.37       42.24     13.00 o
   3 -19   5       45.98       27.20     12.51 o
   4 -19   5       62.55       37.36     13.16 o
   5 -19   5        0.21       10.40      9.72 o
   6 -19   5        2.28       19.75      8.42 o
   7 -19   5        8.90       16.31      6.77 o
  -3 -18   5       59.51       39.73      9.40 o
  -2 -18   5       19.82       11.67      6.64 o
  -1 -18   5      127.60      111.69     13.96 o
   0 -18   5       53.81       52.51     14.02 o
   1 -18   5       75.06       78.05     15.40 o
   2 -18   5        2.05        0.00      8.37 o
   3 -18   5       87.36       92.69     17.82 o
   4 -18   5      214.44      228.32     27.50 o
   5 -18   5        5.82       10.74      8.49 o
   6 -18   5        0.31        0.55      4.64 o
   7 -18   5        5.39        4.73      5.09 o
   8 -18   5        7.03        1.50      4.67 o
  -4 -17   5       41.48       42.45      9.38 o
  -3 -17   5       60.82       69.84     11.13 o
  -2 -17   5       26.02       31.83      8.72 o
  -1 -17   5       36.90       45.73     13.18 o
   0 -17   5       76.98       53.93     12.48 o
   1 -17   5        5.78        7.87      4.96 o
   2 -17   5      144.70      126.84     18.71 o
   3 -17   5       21.69       36.10     11.35 o
   4 -17   5       26.60       28.52     11.11 o
   5 -17   5       72.31       78.67     11.44 o
   6 -17   5       47.45       38.00     15.81 o
   7 -17   5        7.20        6.45      4.76 o
   8 -17   5        8.88       14.75      5.70 o
   9 -17   5       80.79       95.23     12.16 o
  -5 -16   5        0.67        0.00     18.65 o
  -4 -16   5       69.41       76.05     12.75 o
  -3 -16   5        0.04        3.60      7.20 o
  -2 -16   5        0.23        0.00      4.74 o
  -1 -16   5       42.08       34.55     11.11 o
   0 -16   5        5.30        8.84      4.66 o
   1 -16   5       21.37       19.29      4.86 o
   2 -16   5       14.52       27.15      6.22 o
   3 -16   5        5.17        3.00      6.00 o
   4 -16   5       25.38       19.69      6.27 o
   5 -16   5       17.69       13.76     11.10 o
   6 -16   5      135.67      127.61     11.68 o
   7 -16   5        4.61       11.62      4.66 o
   8 -16   5       46.98       54.39     10.93 o
   9 -16   5      117.18      128.42     12.68 o
  10 -16   5        2.02       20.71     12.10 o
  -6 -15   5       16.72       30.73      8.64 o
  -5 -15   5       16.85       18.85     12.30 o
  -4 -15   5        9.21        2.45      7.81 o
  -3 -15   5        5.68        4.99      6.62 o
  -2 -15   5        0.06        0.00      7.60 o
  -1 -15   5        2.39        0.00      6.12 o
   0 -15   5      234.66      231.99     16.89 o
   1 -15   5      143.60      126.11      9.52 o
   2 -15   5       29.60       27.10      6.09 o
   3 -15   5       70.22       68.22     13.25 o
   4 -15   5       31.93       46.30     10.67 o
   5 -15   5       41.70       39.55      8.33 o
   6 -15   5       45.74       24.54      6.99 o
   7 -15   5       39.96       55.80     10.85 o
   8 -15   5        5.56        3.18      4.47 o
   9 -15   5       25.86       42.21      8.11 o
  10 -15   5       56.99       84.95     10.70 o
  -7 -14   5        3.09        2.54      5.75 o
  -6 -14   5       18.24       21.65      7.46 o
  -5 -14   5       69.15       82.63     20.31 o
  -4 -14   5        8.29        7.91      4.51 o
  -3 -14   5        8.41       14.45      5.29 o
  -2 -14   5        1.24       19.01      8.36 o
  -1 -14   5        9.71       13.11      4.30 o
   0 -14   5        0.79        3.99      3.00 o
   1 -14   5      167.53      160.67     10.20 o
   2 -14   5      130.80      148.55     20.12 o
   3 -14   5        4.78        3.86      4.35 o
   4 -14   5       55.84       43.79      7.81 o
   5 -14   5      191.82      169.36     11.98 o
   6 -14   5        2.33        1.32      3.86 o
   7 -14   5       10.56       10.19      4.20 o
   8 -14   5        6.60        0.81      3.48 o
   9 -14   5      237.64      304.69     19.80 o
  10 -14   5       70.04       63.35      8.21 o
  -7 -13   5       15.99       19.33     11.42 o
  -6 -13   5       21.69       20.56      8.75 o
  -5 -13   5       30.64       28.92      7.15 o
  -4 -13   5      183.21      206.08     12.79 o
  -3 -13   5        8.75        4.02      4.65 o
  -2 -13   5       38.57       31.18      9.86 o
  -1 -13   5        7.40        0.55      3.13 o
   0 -13   5       14.61        7.55      2.89 o
   1 -13   5       83.39       67.25      6.54 o
   2 -13   5       18.43       18.99      4.31 o
   3 -13   5      242.74      214.05     11.02 o
   4 -13   5       17.10       15.83      3.75 o
   5 -13   5      136.82      142.08      8.75 o
   6 -13   5      117.05      104.53      7.88 o
   7 -13   5        0.31        0.00      3.63 o
   8 -13   5       16.51       16.46      4.42 o
   9 -13   5      185.72      204.65     12.65 o
  10 -13   5        7.36       15.42      4.85 o
  11 -13   5        9.50       14.64      6.73 o
  -8 -12   5       25.45       20.77      7.11 o
  -7 -12   5       62.47       77.32     12.06 o
  -6 -12   5       15.64        7.55      4.86 o
  -5 -12   5        2.10        4.73     10.15 o
  -4 -12   5       14.74        8.58      5.31 o
  -3 -12   5        7.94        7.81      4.30 o
  -2 -12   5        5.95        8.71      3.06 o
  -1 -12   5        8.74        5.19      2.59 o
   0 -12   5     2278.84     2222.86     41.19 o
   1 -12   5      294.35      261.03      9.49 o
   2 -12   5      855.07      817.30     19.85 o
   3 -12   5        4.50        3.55      2.53 o
   4 -12   5      174.29      157.76      9.62 o
   5 -12   5      389.90      349.20     13.03 o
   6 -12   5       25.64       32.76      4.78 o
   7 -12   5        5.13       15.42      4.10 o
   8 -12   5       28.03       39.26      5.69 o
   9 -12   5       92.68      106.44      9.17 o
  10 -12   5       39.36       46.41      7.07 o
  11 -12   5        0.28        0.00      5.53 o
  -9 -11   5        6.35        5.76      9.02 o
  -8 -11   5        0.90        0.00      8.18 o
  -7 -11   5        4.26        3.00      6.00 o
  -6 -11   5        6.97        4.95      6.19 o
  -5 -11   5      143.19      172.47     14.06 o
  -4 -11   5       59.61       59.02      6.55 o
  -3 -11   5       24.22       12.36      8.43 o
  -2 -11   5       92.41       99.40      6.10 o
  -1 -11   5     1190.61     1110.67     18.18 o
   0 -11   5      618.45      588.08     13.90 o
   1 -11   5      163.95      153.14      8.06 o
   2 -11   5      905.38      897.52     17.99 o
   3 -11   5       29.89       29.85      3.39 o
   4 -11   5      867.07      864.98     23.13 o
   5 -11   5      226.04      237.26     10.51 o
   6 -11   5        3.67       13.37      3.65 o
   7 -11   5        1.22        3.55      3.03 o
   8 -11   5      106.67      108.55      8.48 o
   9 -11   5        1.91        0.26      3.68 o
  10 -11   5       18.33       11.69      4.95 o
  11 -11   5       50.22       49.46      8.42 o
  -9 -10   5        7.85        9.48      6.95 o
  -8 -10   5       41.47       43.86     12.73 o
  -7 -10   5        0.64        0.00      5.05 o
  -6 -10   5       19.59       22.21      4.92 o
  -5 -10   5        1.97        1.60      4.66 o
  -4 -10   5      215.03      201.32     10.90 o
  -3 -10   5      189.05      172.86     14.34 o
  -2 -10   5      346.72      324.67     10.56 o
  -1 -10   5      839.02      820.73     14.70 o
   0 -10   5       91.00       83.54      4.56 o
   1 -10   5      134.22      126.83      7.10 o
   2 -10   5      138.05      126.11      6.18 o
   3 -10   5      429.94      451.44     11.79 o
   4 -10   5       47.04       48.66      4.61 o
   5 -10   5      223.87      192.28      7.95 o
   6 -10   5        7.99        7.18      2.54 o
   7 -10   5       27.42       20.69      4.16 o
   8 -10   5      188.11      201.07     11.15 o
   9 -10   5        8.85        9.00      3.97 o
  10 -10   5       45.08       37.33     11.54 o
  11 -10   5       46.23       55.26     13.06 o
 -10  -9   5       13.55       19.90     12.75 o
  -9  -9   5       17.15       15.81      5.98 o
  -8  -9   5        6.24        6.56      4.16 o
  -7  -9   5       31.28       28.81      5.00 o
  -6  -9   5       63.99       39.78     13.96 o
  -5  -9   5        7.74        6.21      4.27 o
  -4  -9   5      254.51      256.71     18.33 o
  -3  -9   5        5.63        5.56      2.14 o
  -2  -9   5      736.63      734.26     13.72 o
  -1  -9   5       59.52       58.74      3.71 o
   0  -9   5        8.01       11.55      2.56 o
   1  -9   5      146.85      122.04      6.02 o
   2  -9   5      586.62      565.73     15.50 o
   3  -9   5      621.63      628.17     13.48 o
   4  -9   5        9.92       14.13      2.36 o
   5  -9   5       29.50       35.47      3.38 o
   6  -9   5      260.05      230.33      8.93 o
   7  -9   5       54.54       62.71      5.93 o
   8  -9   5       77.85       80.36      9.06 o
   9  -9   5       20.26       24.85      4.73 o
  10  -9   5        0.82        0.00      6.49 o
  11  -9   5        2.83        4.95      5.23 o
 -10  -8   5       12.79       22.23      6.65 o
  -9  -8   5       50.91       61.24      7.51 o
  -8  -8   5        0.33        6.11      4.41 o
  -7  -8   5       12.73       12.94      3.99 o
  -6  -8   5       77.27       69.41      7.25 o
  -5  -8   5        0.81        0.00      3.20 o
  -4  -8   5      138.44      149.80     17.59 o
  -3  -8   5      134.65      124.44      9.84 o
  -2  -8   5      310.50      297.82     12.03 o
  -1  -8   5       89.08       86.49      7.29 o
   0  -8   5       20.09       27.72      3.54 o
   1  -8   5     1208.43     1169.57     16.76 o
   2  -8   5      214.01      207.61      7.21 o
   3  -8   5      172.85      161.53      5.20 o
   4  -8   5      465.28      442.48      8.34 o
   5  -8   5       14.89       14.94      2.48 o
   6  -8   5      149.90      148.66      6.68 o
   7  -8   5      126.57      113.40      6.77 o
   8  -8   5      209.05      200.30     10.76 o
   9  -8   5       58.62       48.74      6.88 o
  10  -8   5        0.71        0.00      4.55 o
  11  -8   5        9.85       13.87      6.23 o
 -10  -7   5        8.46       11.39      5.29 o
  -9  -7   5        4.29        4.33      3.74 o
  -8  -7   5        4.37        2.70      3.85 o
  -7  -7   5       46.97       45.63      5.42 o
  -6  -7   5      164.82      136.93      9.25 o
  -5  -7   5       62.81       58.91      6.28 o
  -4  -7   5      650.61      672.90     18.46 o
  -3  -7   5      163.20      151.87      7.93 o
  -2  -7   5       85.75       90.08      6.30 o
  -1  -7   5       48.23       89.91      5.64 o
   0  -7   5      100.24      117.74      6.06 o
   1  -7   5      458.24      570.91     11.61 o
   2  -7   5      316.40      298.30      8.20 o
   3  -7   5      327.01      346.68      8.47 o
   4  -7   5       67.94       68.26      3.98 o
   5  -7   5       16.08       11.41      2.16 o
   6  -7   5       28.54       27.58      3.24 o
   7  -7   5       14.46       16.95      3.03 o
   8  -7   5      168.47      177.01      9.95 o
   9  -7   5        7.87       10.48      4.28 o
  10  -7   5        0.29        2.55      6.86 o
  11  -7   5       34.29       25.61      6.99 o
 -11  -6   5       39.72       44.61      8.20 o
 -10  -6   5        2.66        8.43      4.76 o
  -9  -6   5        0.25        0.77      3.60 o
  -8  -6   5       58.33       57.62      6.07 o
  -7  -6   5      103.13       91.14      6.89 o
  -6  -6   5      492.50      492.00     16.71 o
  -5  -6   5        5.64        4.08      2.56 o
  -4  -6   5      156.58      143.48      7.93 o
  -3  -6   5       16.50       26.53      5.02 o
  -2  -6   5      165.29      173.32      7.63 o
  -1  -6   5     2211.65     2597.33     34.13 o
   0  -6   5      161.75      171.47      6.98 o
   1  -6   5      626.96      713.11     12.42 o
   2  -6   5      811.10      880.73     14.03 o
   3  -6   5        2.10        5.75      1.20 o
   4  -6   5       18.68       12.42      1.89 o
   5  -6   5        8.38       10.55      2.02 o
   6  -6   5      468.12      466.81     12.24 o
   7  -6   5      113.95       96.62      6.06 o
   8  -6   5        3.01        2.55      3.45 o
   9  -6   5        2.84        2.71      3.57 o
  10  -6   5       20.96       28.74      6.58 o
  11  -6   5       20.41        5.46      5.51 o
 -11  -5   5        0.13        0.97      8.15 o
 -10  -5   5        4.32        4.87      4.77 o
  -9  -5   5       53.26       54.24      6.32 o
  -8  -5   5      186.42      179.04      8.85 o
  -7  -5   5        0.23        0.00      2.59 o
  -6  -5   5        1.42        1.37      2.32 o
  -5  -5   5      148.98      128.86      6.09 o
  -4  -5   5       15.49        9.23      1.92 o
  -3  -5   5      789.72      788.40     12.83 o
  -2  -5   5      314.00      334.66     10.34 o
  -1  -5   5       19.41       26.75      3.03 o
   0  -5   5        0.52        5.53      1.84 o
   1  -5   5     2171.33     2263.15     22.36 o
   2  -5   5      351.65      366.43      7.55 o
   3  -5   5      177.10      217.29      6.10 o
   4  -5   5      184.75      190.45      6.21 o
   5  -5   5        9.49        7.30      1.79 o
   6  -5   5       64.34       65.29      4.58 o
   7  -5   5      134.54      150.86      8.09 o
   8  -5   5        1.66        5.87      3.78 o
   9  -5   5        0.27        4.20      4.85 o
  10  -5   5        7.89       17.17      6.24 o
  11  -5   5       50.89       52.53     12.35 o
 -12  -4   5        0.35        9.76     10.21 o
 -11  -4   5        4.75        0.00      6.37 o
 -10  -4   5        8.21        9.48      5.44 o
  -9  -4   5      192.04      173.88     10.38 o
  -8  -4   5      143.63      138.48      7.55 o
  -7  -4   5       23.45       26.24      3.52 o
  -6  -4   5        1.87        3.39      1.92 o
  -5  -4   5       47.37       44.54      3.65 o
  -4  -4   5       46.10       61.28      3.94 o
  -3  -4   5      282.76      273.52      6.92 o
  -2  -4   5     2213.39     2402.18     27.05 o
  -1  -4   5       84.87       76.82      3.87 o
   0  -4   5        6.81        3.80      1.85 o
   1  -4   5      522.18      578.94      8.07 o
   2  -4   5      227.76      239.91      5.49 o
   3  -4   5       97.64      116.08      4.84 o
   4  -4   5       51.50       47.86      3.21 o
   5  -4   5      368.98      340.66      8.98 o
   6  -4   5        3.03        2.48      1.92 o
   7  -4   5      163.91      167.78     10.26 o
   8  -4   5       16.09       12.45      4.26 o
   9  -4   5        0.13        0.97      3.51 o
  10  -4   5       18.94       25.81      6.60 o
  11  -4   5       51.43       62.68      9.15 o
 -12  -3   5        0.94        0.00      4.61 o
 -11  -3   5        0.14        2.02      4.34 o
 -10  -3   5       29.44       55.57      8.25 o
  -9  -3   5       13.43        9.79      3.48 o
  -8  -3   5      112.67      106.77      6.48 o
  -7  -3   5       48.85       45.24      4.04 o
  -6  -3   5      122.54      130.28      5.75 o
  -5  -3   5        3.12        1.64      1.54 o
  -4  -3   5      199.88      206.51      6.88 o
  -3  -3   5      970.97      984.79     13.64 o
  -2  -3   5      226.15      188.13      4.98 o
  -1  -3   5     1513.82     1869.68     21.55 o
   0  -3   5     2137.80     2572.67     26.46 o
   1  -3   5     1099.50     1305.90     13.63 o
   2  -3   5      159.87      201.55      4.78 o
   3  -3   5       40.35       44.05      3.03 o
   4  -3   5       41.00       27.62      2.65 o
   5  -3   5       64.12       61.13      4.21 o
   6  -3   5       27.86       26.94      3.40 o
   7  -3   5      184.38      156.67     10.01 o
   8  -3   5      134.80      155.34     11.03 o
   9  -3   5       84.13       85.86      8.92 o
  10  -3   5       21.72       16.28      9.25 o
  11  -3   5        0.27        0.00      6.79 o
 -12  -2   5        4.60        0.00      4.99 o
 -11  -2   5       10.10        5.96      4.31 o
 -10  -2   5       11.72       10.63      5.43 o
  -9  -2   5        8.10       15.07      3.74 o
  -8  -2   5      154.22      141.44      7.13 o
  -7  -2   5      127.92      140.48      5.80 o
  -6  -2   5      162.91      124.23      6.97 o
  -5  -2   5      645.51      673.24     16.46 o
  -4  -2   5      128.35      132.65      6.98 o
  -3  -2   5        0.93        6.04      0.99 o
  -2  -2   5     3535.07     3807.80     42.42 o
  -1  -2   5        7.98        9.20      1.54 o
   0  -2   5      587.81      609.12      8.12 o
   1  -2   5      246.57      247.67      4.04 o
   2  -2   5     1637.70     1898.92     16.52 o
   3  -2   5        0.31        5.10      1.41 o
   4  -2   5      502.10      533.55     10.37 o
   5  -2   5      287.55      297.23      9.44 o
   6  -2   5      226.14      192.79     10.47 o
   7  -2   5       91.02       85.27     11.09 o
   8  -2   5      203.66      176.63     11.98 o
   9  -2   5       46.22       46.57      8.72 o
  10  -2   5       35.33       40.91      8.84 o
  11  -2   5       25.18       27.83      9.76 o
 -12  -1   5       14.74        3.46      4.80 o
 -11  -1   5       65.57       70.21      9.48 o
 -10  -1   5        0.92        3.52      4.77 o
  -9  -1   5      239.42      228.45     11.03 o
  -8  -1   5      399.29      366.32     11.12 o
  -7  -1   5       40.82       45.52      3.35 o
  -6  -1   5      139.53      144.99      5.42 o
  -5  -1   5      467.91      466.65      9.89 o
  -4  -1   5       89.14      118.50      3.76 o
  -3  -1   5      479.84      532.43      7.30 o
  -2  -1   5     1041.61     1087.74      9.49 o
  -1  -1   5        6.63        8.78      1.02 o
   0  -1   5     1130.91     1183.03     12.54 o
   1  -1   5        0.08        5.58      0.79 o
   2  -1   5     2301.03     2445.89     22.81 o
   3  -1   5       14.51       29.03      2.43 o
   4  -1   5       40.56       34.74      2.72 o
   5  -1   5      136.26      131.50      8.06 o
   6  -1   5       11.50       18.91      4.06 o
   7  -1   5       15.65       18.76      4.41 o
   8  -1   5       22.31       26.02      5.35 o
   9  -1   5       26.78       43.22      8.80 o
  10  -1   5       58.94       55.71      8.40 o
 -12   0   5        0.46        0.65     10.18 o
 -11   0   5       23.04       12.64      4.81 o
 -10   0   5        3.67        2.46      4.14 o
  -9   0   5        0.28        0.39      3.19 o
  -8   0   5      166.89      146.35      6.96 o
  -7   0   5      136.92      148.10      5.76 o
  -6   0   5      180.51      175.12      6.43 o
  -5   0   5      339.78      336.02      7.85 o
  -4   0   5      505.26      544.56     13.42 o
  -3   0   5        1.53        4.33      0.86 o
  -2   0   5       63.63       62.05      1.99 o
  -1   0   5       53.24       52.25      1.97 o
   0   0   5      523.47      594.73      7.80 o
   1   0   5      122.17       95.53      2.89 o
   2   0   5        0.78        1.78      1.18 o
   3   0   5      107.40      109.62      5.23 o
   4   0   5        1.53        2.27      1.19 o
   5   0   5        1.01        3.97      2.28 o
   6   0   5        7.26        8.56      2.70 o
   7   0   5       17.96        3.46      3.38 o
   8   0   5        7.67        3.25      4.94 o
   9   0   5       73.99       79.37     11.74 o
  10   0   5        0.18        0.73      5.10 o
 -12   1   5       42.54       55.09     10.77 o
 -11   1   5       77.89       91.66     12.44 o
 -10   1   5       14.95       15.29      3.84 o
  -9   1   5        0.39        5.03      2.74 o
  -8   1   5       49.63       44.10      7.41 o
  -7   1   5      424.27      425.39     10.69 o
  -6   1   5      217.41      192.63      5.88 o
  -5   1   5      539.85      543.43     13.67 o
  -4   1   5      129.81      116.80      3.81 o
  -3   1   5      151.87      156.68      4.04 o
  -2   1   5      688.84      810.04     11.15 o
  -1   1   5      296.11      310.80      5.68 o
   0   1   5       13.06       21.19      2.10 o
   1   1   5      197.32      302.15      6.52 o
   2   1   5      143.64      136.69      4.65 o
   3   1   5      214.57      191.36      7.14 o
   4   1   5      245.56      250.28     11.09 o
   5   1   5      342.29      316.08     11.44 o
   6   1   5        1.48        5.05      2.75 o
   7   1   5        1.75        3.31      5.59 o
   8   1   5       66.32       70.63     10.46 o
   9   1   5       18.89       24.21      7.03 o
  10   1   5        0.25        0.00      9.66 o
 -13   2   5       21.45       16.75     10.72 o
 -12   2   5      219.18      261.84     21.13 o
 -11   2   5       27.79       29.08      9.69 o
 -10   2   5       24.76       27.23      5.42 o
  -9   2   5        2.71        3.23      6.03 o
  -8   2   5       94.45       95.14      7.56 o
  -7   2   5       59.93       58.85      4.49 o
  -6   2   5      210.20      218.59      6.67 o
  -5   2   5      593.25      551.19      8.57 o
  -4   2   5      481.22      475.82      6.68 o
  -3   2   5     2184.71     2429.28     20.43 o
  -2   2   5      907.45      880.38     11.49 o
  -1   2   5      176.77      164.64      4.62 o
   0   2   5      345.06      336.25      6.89 o
   1   2   5      847.51      887.63     12.61 o
   2   2   5       10.93       16.33      1.82 o
   3   2   5      509.38      521.70     11.23 o
   4   2   5       88.23       86.88      6.10 o
   5   2   5      167.18      182.04      9.27 o
   6   2   5       11.93        8.86      4.63 o
   7   2   5        0.05        0.79      2.27 o
   8   2   5       10.21       17.69      5.92 o
   9   2   5        8.21        0.00      5.39 o
  10   2   5        5.06        5.82      5.91 o
 -13   3   5       41.66       81.84     18.93 o
 -12   3   5      156.61      130.76     15.72 o
 -11   3   5       43.76       49.77      8.79 o
 -10   3   5       16.23       20.05      7.38 o
  -9   3   5       59.57       65.18      7.73 o
  -8   3   5      236.56      255.45     10.26 o
  -7   3   5        0.41        2.60      1.81 o
  -6   3   5        2.27        4.78      1.24 o
  -5   3   5        0.41        1.56      1.67 o
  -4   3   5     1426.82     1425.94     19.31 o
  -3   3   5      217.17      236.66      6.19 o
  -2   3   5      624.36      732.44     10.75 o
  -1   3   5       43.92       41.26      3.65 o
   0   3   5        0.87        5.93      1.21 o
   1   3   5     1942.43     2026.15     25.56 o
   2   3   5     1822.87     1895.85     18.96 o
   3   3   5      219.28      245.44      7.23 o
   4   3   5        6.30        7.32      2.59 o
   5   3   5        8.86        8.06      3.31 o
   6   3   5        4.22        9.20      3.13 o
   7   3   5       11.32       13.68      3.16 o
   8   3   5       40.19       51.44      9.24 o
   9   3   5        0.07        0.00      5.54 o
 -13   4   5       78.33      111.34     20.78 o
 -12   4   5       90.22      112.19     13.84 o
 -11   4   5       53.26       65.75      8.15 o
 -10   4   5        0.34        2.69      4.86 o
  -9   4   5        0.47        0.00      3.50 o
  -8   4   5      123.47      125.02     13.91 o
  -7   4   5      667.12      655.92     18.67 o
  -6   4   5       57.97       51.51      3.94 o
  -5   4   5      300.60      275.10      8.52 o
  -4   4   5      790.31      755.89     14.26 o
  -3   4   5       78.96       55.00      3.25 o
  -2   4   5      701.95      676.34     10.68 o
  -1   4   5      234.56      246.28      6.18 o
   0   4   5       74.95       72.62      3.43 o
   1   4   5        0.07        3.98      1.06 o
   2   4   5       61.37       67.37      3.27 o
   3   4   5     1211.44     1149.90     17.64 o
   4   4   5      539.02      534.43     14.88 o
   5   4   5       26.92       34.79      4.07 o
   6   4   5       19.26       19.43      3.19 o
   7   4   5       20.20       25.44      4.24 o
   8   4   5        0.30        2.41      6.14 o
   9   4   5        1.15       17.95     11.57 o
 -13   5   5      126.97      166.00     24.81 o
 -12   5   5       16.27       20.70      7.56 o
 -11   5   5       27.72       33.97      6.53 o
 -10   5   5        0.42        0.00      3.94 o
  -9   5   5       44.06       48.37      8.27 o
  -8   5   5       58.89       55.40      6.43 o
  -7   5   5     1162.01     1072.41     25.29 o
  -6   5   5       87.87       64.01      4.79 o
  -5   5   5       41.70       47.95      4.80 o
  -4   5   5       56.09       86.80      5.82 o
  -3   5   5        3.89        3.10      2.15 o
  -2   5   5       28.02       28.02      3.45 o
  -1   5   5        0.99        0.44      0.86 o
   0   5   5     1185.41     1212.61     15.34 o
   1   5   5       35.30       36.32      2.52 o
   2   5   5      314.33      272.62      9.22 o
   3   5   5        8.01        7.47      2.11 o
   4   5   5      209.00      176.87      9.29 o
   5   5   5       32.88       42.35      5.12 o
   6   5   5        1.81        0.59      2.70 o
   7   5   5        7.04        0.72      4.13 o
   8   5   5        0.25        0.00      6.52 o
   9   5   5       20.84       25.04     14.09 o
 -13   6   5       26.36       33.97     12.38 o
 -12   6   5        6.80        8.69      5.99 o
 -11   6   5      101.26      115.66     10.82 o
 -10   6   5       44.02       41.97     13.20 o
  -9   6   5      210.12      227.49     16.81 o
  -8   6   5        0.90        6.29      3.51 o
  -7   6   5       63.97       62.28      6.31 o
  -6   6   5        2.97        1.66      1.96 o
  -5   6   5      735.16      719.83     16.48 o
  -4   6   5      103.71      101.25      6.71 o
  -3   6   5       49.06       41.64      4.50 o
  -2   6   5      271.51      294.40     11.41 o
  -1   6   5      264.14      250.96     11.71 o
   0   6   5      162.11      166.39      7.68 o
   1   6   5       14.30       16.84      2.98 o
   2   6   5       48.59       48.73      5.28 o
   3   6   5        6.56       13.55      4.03 o
   4   6   5        0.04        0.00      3.31 o
   5   6   5       15.49       13.67      3.50 o
   6   6   5       48.11       57.84      6.72 o
   7   6   5       39.66       37.62      7.36 o
   8   6   5        0.04        0.19      4.91 o
 -13   7   5        0.42        7.09      9.44 o
 -12   7   5        0.39        0.00      4.64 o
 -11   7   5       77.04       75.74     11.11 o
 -10   7   5      207.54      207.88     17.22 o
  -9   7   5      252.06      243.33     13.89 o
  -8   7   5       27.32       27.67      5.13 o
  -7   7   5       12.89        7.64      3.47 o
  -6   7   5        7.81        5.73      2.17 o
  -5   7   5       66.19       48.72      5.27 o
  -4   7   5      462.59      453.75     15.20 o
  -3   7   5      153.11      154.49      8.73 o
  -2   7   5      394.57      361.37     13.57 o
  -1   7   5       10.72       13.30      2.44 o
   0   7   5      133.04      145.38      7.54 o
   1   7   5      482.07      431.83     15.21 o
   2   7   5        9.74       14.89      3.51 o
   3   7   5        1.09        2.39      3.13 o
   4   7   5        8.45        4.49      3.24 o
   5   7   5       33.51       40.59      5.33 o
   6   7   5        3.11        0.00      3.98 o
   7   7   5        1.25        5.89      5.89 o
 -12   8   5        3.47        0.00      6.28 o
 -11   8   5       11.40        1.18      5.54 o
 -10   8   5      152.08      181.35     16.31 o
  -9   8   5       45.25       41.03      6.31 o
  -8   8   5       96.20      100.37      9.06 o
  -7   8   5      160.90      157.24      8.74 o
  -6   8   5       29.12       32.81      4.64 o
  -5   8   5      447.18      431.45     15.75 o
  -4   8   5        0.32        3.69      2.75 o
  -3   8   5      127.68      114.88     10.22 o
  -2   8   5      413.85      452.41     16.00 o
  -1   8   5       22.89       25.66      4.37 o
   0   8   5      871.10      862.91     22.07 o
   1   8   5        8.63        5.39      2.53 o
   2   8   5      159.08      155.54     10.07 o
   3   8   5       50.68       51.88      8.14 o
   4   8   5        0.18        3.62      4.74 o
   5   8   5       65.96       42.85      8.16 o
   6   8   5       28.60       26.17      6.14 o
   7   8   5       66.09       67.17     11.78 o
 -12   9   5       10.55        7.50      4.60 o
 -11   9   5        1.60        0.00      6.25 o
 -10   9   5        9.14       17.59      6.80 o
  -9   9   5      119.60      126.98     14.65 o
  -8   9   5      396.11      413.87     18.19 o
  -7   9   5      112.22      102.29      9.12 o
  -6   9   5      456.99      438.84     14.62 o
  -5   9   5       18.06       12.96      3.97 o
  -4   9   5      125.50      114.55      8.74 o
  -3   9   5      312.83      333.44     14.45 o
  -2   9   5       43.13       30.03      5.15 o
  -1   9   5      455.40      443.73     24.49 o
   0   9   5      443.85      476.35     22.19 o
   1   9   5       63.75       76.08      7.42 o
   2   9   5        4.07        0.70      3.02 o
   3   9   5      105.07       97.83      8.97 o
   4   9   5      252.67      273.87     13.35 o
   5   9   5        6.04        8.99      4.44 o
   6   9   5        2.38       14.07      7.40 o
   7   9   5       31.55       22.63     13.10 o
 -12  10   5       17.09       37.49      9.65 o
 -11  10   5       13.69       27.18      8.59 o
 -10  10   5       29.92       37.78      9.06 o
  -9  10   5       16.87        6.83      4.61 o
  -8  10   5       27.20       31.85      7.19 o
  -7  10   5       62.38       57.84      6.05 o
  -6  10   5      269.36      274.19     14.24 o
  -5  10   5      954.81      932.83     26.68 o
  -4  10   5      124.33      113.61      9.12 o
  -3  10   5      494.21      505.19     18.76 o
  -2  10   5       35.38       28.90      7.65 o
  -1  10   5      115.48      128.36     11.92 o
   0  10   5       10.33        3.85      4.50 o
   1  10   5       18.45       14.15      5.54 o
   2  10   5       23.79       24.06      6.98 o
   3  10   5       56.20       61.30      6.82 o
   4  10   5       65.76       49.13      7.44 o
   5  10   5        3.07        0.03      4.62 o
   6  10   5       55.73       54.16     10.88 o
 -12  11   5       51.40       61.91     16.54 o
 -11  11   5      112.78      131.28     15.76 o
 -10  11   5      112.65      128.65     12.16 o
  -9  11   5       22.16       10.58      5.55 o
  -8  11   5        5.59        0.00      3.91 o
  -7  11   5       33.36       32.25      5.14 o
  -6  11   5      192.46      215.81     13.19 o
  -5  11   5      420.77      462.62     18.84 o
  -4  11   5       93.67       96.71      8.97 o
  -3  11   5      176.85      178.98     14.48 o
  -2  11   5        0.61        5.13      4.75 o
  -1  11   5       23.52       34.22      9.56 o
   0  11   5        5.08        4.81      8.55 o
   1  11   5       41.20       43.70      8.08 o
   2  11   5      121.56      130.37     13.22 o
   3  11   5       32.38       48.22      7.48 o
   4  11   5        2.15        4.58      6.74 o
   5  11   5        9.95       13.00      7.38 o
 -11  12   5       65.33       83.02     12.82 o
 -10  12   5        1.71        9.43      9.52 o
  -9  12   5        0.33        3.38      4.99 o
  -8  12   5       58.91       64.48      8.49 o
  -7  12   5      103.34      123.27      9.32 o
  -6  12   5      249.38      247.15     16.33 o
  -5  12   5       66.90       57.58      7.32 o
  -4  12   5       59.57       53.46      7.32 o
  -3  12   5      169.31      154.87     14.23 o
  -2  12   5       56.03       63.27     12.04 o
  -1  12   5        4.13        9.53      5.40 o
   0  12   5       28.03       29.20      7.44 o
   1  12   5       37.14       37.83      8.11 o
   2  12   5        5.92        9.44      7.21 o
   3  12   5       19.20       14.81      7.87 o
   4  12   5       64.31       79.83     12.82 o
 -11  13   5        0.32        0.65      9.55 o
 -10  13   5        8.88        0.50      5.77 o
  -9  13   5       17.09       15.17      5.40 o
  -8  13   5      203.91      233.81     16.85 o
  -7  13   5       98.53       99.27      8.91 o
  -6  13   5        4.68        2.36      4.47 o
  -5  13   5       92.40       92.30      9.78 o
  -4  13   5        1.88        0.34      5.05 o
  -3  13   5        0.31        1.07      5.08 o
  -2  13   5       93.21      115.87     13.10 o
  -1  13   5       73.51       68.68     10.72 o
   0  13   5      156.49      178.74     13.57 o
   1  13   5        3.74        0.98      5.00 o
   2  13   5        3.61        0.00      5.09 o
   3  13   5        8.02       16.69      8.72 o
   4  13   5        0.25        0.41      7.46 o
 -10  14   5        5.89        4.22      5.29 o
  -9  14   5       17.58       13.59      6.13 o
  -8  14   5       66.24       80.26     11.75 o
  -7  14   5       51.39       63.67      7.53 o
  -6  14   5       41.46       37.13      8.76 o
  -5  14   5       48.32       50.19      8.17 o
  -4  14   5       46.29       31.88      7.65 o
  -3  14   5        0.57        9.09      5.94 o
  -2  14   5       32.50       23.30      7.51 o
  -1  14   5       54.18       52.10      7.76 o
   0  14   5      107.50      102.79     12.25 o
   1  14   5        7.76       13.73      7.85 o
   2  14   5       10.50       16.10      8.07 o
  -9  15   5       11.11       18.43      6.34 o
  -8  15   5        1.74        4.24      5.24 o
  -7  15   5        8.97        8.72      4.48 o
  -6  15   5       12.81       15.50      6.92 o
  -5  15   5       12.63       12.41     14.71 o
  -4  15   5       79.44      115.47     14.44 o
  -3  15   5       53.63       56.39     11.37 o
  -2  15   5        4.19       13.07      5.35 o
  -1  15   5       14.05       11.27      5.02 o
   0  15   5       18.81       16.97      5.71 o
   1  15   5        2.08        0.36      5.41 o
  -8  16   5        3.49        4.27      5.47 o
  -7  16   5        5.80        4.24      4.77 o
  -6  16   5        0.32        0.00      6.09 o
  -5  16   5       35.30       19.94      7.92 o
  -4  16   5       96.84       90.27     12.76 o
  -3  16   5       32.76       28.00      6.77 o
  -2  16   5        8.83        3.10      7.75 o
  -1  16   5        5.29        2.94      4.94 o
   0  16   5        7.42        3.10      5.30 o
  -7  17   5       11.84       16.35     10.52 o
  -6  17   5        1.25       16.94     10.03 o
  -5  17   5       21.08       25.34     20.05 o
  -4  17   5      112.58      155.47     17.65 o
  -3  17   5        3.31       15.90     11.63 o
  -2  17   5       16.10       29.66     12.76 o
   0 -20   6       75.82       57.16     15.37 o
   3 -20   6       22.60       21.46      9.52 o
   4 -20   6       76.99       79.50     17.29 o
   5 -20   6       69.94       91.69     19.39 o
  -2 -19   6       71.42       54.99     10.53 o
  -1 -19   6      182.98      191.97     26.16 o
   0 -19   6       18.57       28.26     10.84 o
   2 -19   6      146.75      172.97     23.56 o
   3 -19   6        6.29        9.68      6.90 o
   4 -19   6        3.53       12.63      7.69 o
   5 -19   6       17.55       25.20     12.74 o
   6 -19   6       65.25       96.19     14.79 o
   7 -19   6       19.39       34.37      9.64 o
  -3 -18   6        4.37       11.44      8.29 o
  -2 -18   6       25.17       34.41     11.43 o
  -1 -18   6       21.00       24.83     10.54 o
   0 -18   6      224.20      203.49     24.60 o
   1 -18   6      130.40      107.91     12.22 o
   2 -18   6       18.97       14.49      8.87 o
   3 -18   6       55.62       44.61     12.77 o
   4 -18   6        2.82       22.19     10.70 o
   5 -18   6       11.39       13.53     11.98 o
   6 -18   6       54.87       52.88     15.67 o
   7 -18   6       47.44       31.09      7.34 o
   8 -18   6        9.59       15.57      6.02 o
  -4 -17   6        9.81        9.66      9.15 o
  -3 -17   6       66.97       67.70     10.60 o
  -2 -17   6        5.02       13.09     10.54 o
  -1 -17   6        7.66       13.05      9.38 o
   0 -17   6      201.55      203.65     24.12 o
   1 -17   6       66.21       77.64     10.31 o
   2 -17   6       46.15       49.45     12.74 o
   3 -17   6       35.07       32.38     11.35 o
   4 -17   6       29.26       34.12     10.82 o
   5 -17   6       29.21       35.17     13.80 o
   6 -17   6      132.59      135.15     16.04 o
   7 -17   6      150.21      171.39     14.11 o
   8 -17   6       14.34       17.16      6.47 o
   9 -17   6       18.42       31.14      9.54 o
  -5 -16   6       88.04      104.08     28.98 o
  -4 -16   6       52.81       29.69     11.10 o
  -3 -16   6       46.10       44.43     10.47 o
  -2 -16   6      176.79      190.89     24.16 o
  -1 -16   6       92.08       78.07     15.53 o
   0 -16   6       13.78        4.82      4.49 o
   1 -16   6       84.13       78.39      9.68 o
   2 -16   6      108.01      108.03     11.32 o
   3 -16   6       79.70       69.03     14.82 o
   4 -16   6       62.74       54.16      9.30 o
   5 -16   6      399.64      369.37     18.74 o
   6 -16   6      311.16      312.44     17.90 o
   7 -16   6       32.96       25.58     10.12 o
   8 -16   6        5.72        6.08      5.00 o
   9 -16   6       13.92       17.28      5.84 o
  -6 -15   6       44.41       48.54     10.54 o
  -5 -15   6       51.52       95.91     19.65 o
  -4 -15   6       89.58       83.49     17.68 o
  -3 -15   6      533.34      581.58     41.79 o
  -2 -15   6      189.26      204.20     24.39 o
  -1 -15   6      338.84      312.61     18.57 o
   0 -15   6      147.49      164.82     13.53 o
   1 -15   6        5.19        3.84      4.61 o
   2 -15   6      101.68       97.18     10.19 o
   3 -15   6      496.97      466.19     34.13 o
   4 -15   6      132.73      127.44     13.11 o
   5 -15   6      496.72      554.34     24.97 o
   6 -15   6      336.87      353.02     18.06 o
   7 -15   6      119.32      143.13     12.12 o
   8 -15   6       19.17       44.65      7.51 o
   9 -15   6       95.86       95.44     13.20 o
  10 -15   6      247.22      256.62     17.81 o
  -7 -14   6       57.17       70.12     13.80 o
  -6 -14   6       45.39       40.06      9.09 o
  -5 -14   6       87.74       76.12     11.18 o
  -4 -14   6      417.32      430.97     44.02 o
  -3 -14   6      589.53      648.05     42.82 o
  -2 -14   6      105.24      113.94     17.91 o
  -1 -14   6      387.08      403.05     20.27 o
   0 -14   6      440.80      443.35     28.32 o
   1 -14   6     1368.34     1326.60     37.39 o
   2 -14   6      152.37      136.01     15.65 o
   3 -14   6      109.84      121.82     13.98 o
   4 -14   6      289.41      284.24     18.23 o
   5 -14   6      386.23      379.83     14.58 o
   6 -14   6      109.77      111.52      8.58 o
   7 -14   6      117.54      123.65     12.18 o
   8 -14   6      178.18      164.33     11.05 o
   9 -14   6      211.73      204.43     12.80 o
  10 -14   6      176.35      157.92     18.37 o
  -7 -13   6       47.25       46.93     10.44 o
  -6 -13   6      214.79      218.23     17.49 o
  -5 -13   6      317.42      333.84     21.36 o
  -4 -13   6      364.50      388.36     19.76 o
  -3 -13   6      340.27      306.85     19.36 o
  -2 -13   6      294.31      289.43     13.89 o
  -1 -13   6       10.21        8.33      3.97 o
   0 -13   6     1137.46     1189.16     34.32 o
   1 -13   6     2603.23     2675.62     54.15 o
   2 -13   6      487.20      471.75     15.72 o
   3 -13   6      205.15      203.59     13.88 o
   4 -13   6      351.54      358.09     16.78 o
   5 -13   6      227.62      244.77     11.36 o
   6 -13   6       32.97       31.95      5.07 o
   7 -13   6      219.64      233.83     12.24 o
   8 -13   6      298.06      341.94     18.49 o
   9 -13   6       53.81       54.88      7.27 o
  10 -13   6       69.44       68.52      8.20 o
  -8 -12   6      266.39      319.63     43.51 o
  -7 -12   6       59.72       58.18     15.72 o
  -6 -12   6      235.81      281.49     19.48 o
  -5 -12   6      177.50      172.73     16.20 o
  -4 -12   6      680.78      629.35     21.41 o
  -3 -12   6      554.46      527.16     49.83 o
  -2 -12   6       64.49       67.27      5.44 o
  -1 -12   6      505.37      518.34     14.55 o
   0 -12   6      760.58      696.86     18.79 o
   1 -12   6      361.31      291.44     11.87 o
   2 -12   6     1827.94     1923.21     41.32 o
   3 -12   6      776.51      822.10     17.97 o
   4 -12   6      169.88      178.42     10.41 o
   5 -12   6      108.78      114.31      7.68 o
   6 -12   6      484.81      442.82     15.60 o
   7 -12   6        1.16        1.18      3.47 o
   8 -12   6       28.43       19.90      7.58 o
   9 -12   6       81.40       83.08     11.21 o
  10 -12   6      139.52      159.18     13.63 o
  11 -12   6       45.40       45.52     15.17 o
  -9 -11   6      437.50      479.19     29.75 o
  -8 -11   6      130.44      136.85     15.66 o
  -7 -11   6      169.05      166.68     20.96 o
  -6 -11   6      148.19      140.24     21.25 o
  -5 -11   6       69.42       72.26      9.66 o
  -4 -11   6      476.31      486.67     23.17 o
  -3 -11   6     1142.49     1087.60     29.01 o
  -2 -11   6      835.37      847.29     18.59 o
  -1 -11   6      232.25      236.95      9.37 o
   0 -11   6       12.68       13.53      2.74 o
   1 -11   6      278.93      266.18     11.03 o
   2 -11   6      327.39      335.98     10.81 o
   3 -11   6      398.84      360.31     12.40 o
   4 -11   6      969.13      980.37     26.05 o
   5 -11   6      456.12      435.29     12.59 o
   6 -11   6      221.36      215.33      9.24 o
   7 -11   6       50.40       35.05      5.08 o
   8 -11   6       62.26       47.76      6.77 o
   9 -11   6       31.85       22.52      4.84 o
  10 -11   6       73.31       57.76     10.00 o
  11 -11   6       10.77        0.00     10.28 o
  -9 -10   6      320.69      356.76     50.67 o
  -8 -10   6      114.84      127.20     16.65 o
  -7 -10   6      222.22      218.95     14.06 o
  -6 -10   6        7.83        4.34      3.80 o
  -5 -10   6      109.02       92.53     10.38 o
  -4 -10   6      302.68      308.74     17.46 o
  -3 -10   6     1935.57     2001.56     35.42 o
  -2 -10   6        9.84       16.54      3.68 o
  -1 -10   6      147.53      160.59      7.44 o
   0 -10   6     1186.50     1160.24     20.81 o
   1 -10   6     1937.37     1906.76     27.72 o
   2 -10   6       10.43        8.81      2.14 o
   3 -10   6      303.49      257.31      9.01 o
   4 -10   6      386.64      402.21     12.86 o
   5 -10   6     1102.79     1052.51     19.57 o
   6 -10   6      209.04      153.78      7.72 o
   7 -10   6       18.90       26.78      4.68 o
   8 -10   6       76.88       77.87      7.42 o
   9 -10   6       26.00       33.98      5.19 o
  10 -10   6        7.70       11.89      8.32 o
  11 -10   6       12.91        9.01      6.25 o
 -10  -9   6       42.60       64.77      9.15 o
  -9  -9   6      224.66      239.64     16.20 o
  -8  -9   6       62.07       65.10      8.34 o
  -7  -9   6       30.60       26.88      5.31 o
  -6  -9   6       54.47       75.24     13.26 o
  -5  -9   6      782.75      767.23     27.88 o
  -4  -9   6      652.66      631.50     29.05 o
  -3  -9   6       90.26       82.33      6.59 o
  -2  -9   6      257.62      222.90     10.11 o
  -1  -9   6     3397.60     3336.79     45.21 o
   0  -9   6     1398.75     1345.13     25.06 o
   1  -9   6     1292.95     1311.96     21.41 o
   2  -9   6       91.17       93.08      5.26 o
   3  -9   6      183.62      165.65      6.26 o
   4  -9   6        6.88        8.39      3.39 o
   5  -9   6     1039.34      996.72     18.58 o
   6  -9   6      391.30      378.65     11.76 o
   7  -9   6      225.50      232.35      9.76 o
   8  -9   6      212.59      223.02     11.62 o
   9  -9   6       77.50       76.98      8.79 o
  10  -9   6       20.99       24.02      6.28 o
  11  -9   6       16.63        5.19     10.78 o
 -10  -8   6      126.15      134.10     15.86 o
  -9  -8   6      195.79      227.03     18.30 o
  -8  -8   6       16.04       16.59      4.29 o
  -7  -8   6       25.93       37.01      6.02 o
  -6  -8   6       71.66       53.51      9.48 o
  -5  -8   6     1022.38     1011.73     42.77 o
  -4  -8   6      231.74      223.92     13.48 o
  -3  -8   6      248.05      225.64     12.45 o
  -2  -8   6      117.55      101.96      6.71 o
  -1  -8   6     1399.18     1407.34     25.41 o
   0  -8   6     2384.49     2620.34     36.27 o
   1  -8   6     1146.54     1063.39     20.67 o
   2  -8   6      695.91      587.00     12.75 o
   3  -8   6      361.93      373.55      9.13 o
   4  -8   6      235.90      243.12      9.54 o
   5  -8   6       27.12       27.41      2.83 o
   6  -8   6      306.85      303.42     10.57 o
   7  -8   6      676.38      711.22     16.99 o
   8  -8   6       43.78       49.64      5.74 o
   9  -8   6      105.47      114.32     10.62 o
  10  -8   6       37.57       42.71      9.54 o
  11  -8   6       42.13       30.66      9.99 o
 -11  -7   6       27.50       36.55      9.92 o
 -10  -7   6      120.51      146.53     13.28 o
  -9  -7   6      114.87      125.70      9.96 o
  -8  -7   6      147.30      152.83      9.63 o
  -7  -7   6      104.92      110.19      7.74 o
  -6  -7   6      144.15      149.56      9.66 o
  -5  -7   6      676.90      680.49     19.69 o
  -4  -7   6      576.64      616.34     21.85 o
  -3  -7   6      687.85      691.01     17.77 o
  -2  -7   6     1137.75     1015.43     21.01 o
  -1  -7   6       99.50       88.67      5.65 o
   0  -7   6      644.33      650.61     15.35 o
   1  -7   6      231.26      195.08      6.74 o
   2  -7   6     1423.19     1441.68     23.04 o
   3  -7   6     2190.63     2245.51     23.11 o
   4  -7   6     3868.57     3814.26     42.50 o
   5  -7   6      614.81      639.35     13.19 o
   6  -7   6      372.01      343.80     10.86 o
   7  -7   6       90.05       87.68      5.98 o
   8  -7   6      158.89      143.45      9.13 o
   9  -7   6      206.26      223.41     14.23 o
  10  -7   6      119.18      134.39     12.20 o
  11  -7   6       12.86       24.52      9.03 o
 -11  -6   6       42.74       56.68      9.41 o
 -10  -6   6       13.15       15.60      5.75 o
  -9  -6   6      230.46      243.08     14.21 o
  -8  -6   6       56.19       51.89      5.17 o
  -7  -6   6      599.99      573.32     16.93 o
  -6  -6   6      140.53      133.50      8.76 o
  -5  -6   6      632.79      651.33     18.47 o
  -4  -6   6     1820.65     1773.85     30.44 o
  -3  -6   6     1827.14     1955.28     31.37 o
  -2  -6   6     2032.46     2035.31     30.91 o
  -1  -6   6      529.15      489.28     12.96 o
   0  -6   6     1295.44     1336.84     22.41 o
   1  -6   6      853.86      818.30     12.36 o
   2  -6   6     1113.97     1053.10     14.38 o
   3  -6   6      500.81      456.31      9.48 o
   4  -6   6     2330.87     2249.45     25.13 o
   5  -6   6     1993.40     1960.61     24.56 o
   6  -6   6      570.33      570.59     13.86 o
   7  -6   6      179.85      181.95      8.70 o
   8  -6   6      456.63      412.79     15.38 o
   9  -6   6      152.47      158.09     19.25 o
  10  -6   6      114.40       93.74     13.51 o
  11  -6   6       38.25       53.27     13.87 o
 -11  -5   6       25.27       20.94      6.13 o
 -10  -5   6       30.12       37.78      6.56 o
  -9  -5   6      134.05      137.27      8.26 o
  -8  -5   6      142.99      144.91      8.01 o
  -7  -5   6      986.26      946.01     25.11 o
  -6  -5   6      688.12      714.58     15.90 o
  -5  -5   6     3037.16     3006.68     36.06 o
  -4  -5   6     1628.59     1517.27     20.32 o
  -3  -5   6      124.40      121.45      4.96 o
  -2  -5   6      459.10      400.87     10.64 o
  -1  -5   6     8694.78     9838.63     94.41 o
   0  -5   6     9104.21    10222.12    121.26 o
   1  -5   6      667.50      596.57      8.92 o
   2  -5   6      391.90      337.04      6.74 o
   3  -5   6     3842.77     3994.64     38.00 o
   4  -5   6     1426.87     1437.83     19.02 o
   5  -5   6      238.18      228.88     10.59 o
   6  -5   6      838.66      849.76     17.07 o
   7  -5   6      667.52      698.87     27.20 o
   8  -5   6      350.76      333.60     15.15 o
   9  -5   6      163.28      169.13     10.68 o
  10  -5   6       80.26       74.61     12.16 o
  11  -5   6       16.67       19.74      7.16 o
 -12  -4   6       37.47       33.20      8.51 o
 -11  -4   6       46.23       25.63      8.03 o
 -10  -4   6       43.28       43.22      7.39 o
  -9  -4   6      133.66      115.61      7.47 o
  -8  -4   6      219.70      227.15     10.14 o
  -7  -4   6      856.16      841.70     19.29 o
  -6  -4   6     1178.36     1128.14     20.12 o
  -5  -4   6     2763.28     2743.05     33.24 o
  -4  -4   6     1388.15     1487.83     19.51 o
  -3  -4   6      301.92      283.82      7.27 o
  -2  -4   6     1830.50     1934.41     24.23 o
  -1  -4   6     2527.58     2838.12     30.65 o
   0  -4   6     2357.70     2532.09     31.97 o
   1  -4   6     2899.85     3177.04     27.18 o
   2  -4   6     2190.04     2197.12     22.02 o
   3  -4   6     2830.66     2792.09     29.55 o
   4  -4   6        3.63        3.29      1.90 o
   5  -4   6        5.58        5.34      1.98 o
   6  -4   6      127.30      116.51      6.14 o
   7  -4   6     1343.86     1243.66     25.94 o
   8  -4   6      883.62      866.78     24.55 o
   9  -4   6       58.62       64.81      6.92 o
  10  -4   6       19.90       20.96      7.83 o
  11  -4   6        3.32        6.37      8.05 o
 -12  -3   6        5.04        1.02      4.76 o
 -11  -3   6      133.79      141.50     17.33 o
 -10  -3   6      336.84      345.58     17.97 o
  -9  -3   6      259.54      268.04     14.10 o
  -8  -3   6      302.08      291.76     10.56 o
  -7  -3   6      962.21     1008.43     16.55 o
  -6  -3   6      273.18      277.49      8.56 o
  -5  -3   6      621.26      556.25     11.48 o
  -4  -3   6     2550.30     2437.53     26.23 o
  -3  -3   6     4130.73     4277.21     36.61 o
  -2  -3   6     3772.12     4258.69     41.31 o
  -1  -3   6       47.36       37.87      4.60 o
   0  -3   6      551.74      533.02      8.25 o
   1  -3   6     5077.86     5332.98     83.03 o
   2  -3   6     4164.37     4178.00     51.80 o
   3  -3   6     1178.82     1158.32     17.01 o
   4  -3   6      870.49      822.73     13.60 o
   5  -3   6        3.71        3.91      1.76 o
   6  -3   6       70.84       57.53      5.14 o
   7  -3   6      403.86      383.02     14.08 o
   8  -3   6      560.76      594.29     19.00 o
   9  -3   6       41.80       46.71      6.20 o
  10  -3   6        6.09        9.80      6.13 o
 -12  -2   6        9.85        9.44      7.27 o
 -11  -2   6      154.25      164.82     13.26 o
 -10  -2   6      182.02      181.15     12.98 o
  -9  -2   6      402.34      397.23     14.75 o
  -8  -2   6      455.29      441.91     14.28 o
  -7  -2   6      144.04      130.99      5.74 o
  -6  -2   6       14.70       11.33      2.05 o
  -5  -2   6      443.83      459.80     10.59 o
  -4  -2   6     1376.61     1392.38     19.47 o
  -3  -2   6     3386.61     3531.81     28.25 o
  -2  -2   6     2316.93     2443.30     19.94 o
  -1  -2   6      183.56      257.17      5.18 o
   0  -2   6        6.32       17.12      1.33 o
   1  -2   6      838.57      854.17     14.96 o
   2  -2   6      286.11      284.77      6.85 o
   3  -2   6     2131.94     2323.78     24.22 o
   4  -2   6      188.90      159.26      5.75 o
   5  -2   6        8.92        7.91      1.95 o
   6  -2   6      396.06      363.09     12.85 o
   7  -2   6       98.48       94.54      7.32 o
   8  -2   6      182.68      201.44     11.12 o
   9  -2   6        1.20        2.43      4.21 o
  10  -2   6       17.54       11.90      7.06 o
 -12  -1   6        2.78        0.00      7.45 o
 -11  -1   6      122.64      131.25     11.67 o
 -10  -1   6      165.32      175.38     12.47 o
  -9  -1   6      531.61      494.09     16.27 o
  -8  -1   6      490.79      480.83     11.48 o
  -7  -1   6        3.88        1.63      1.81 o
  -6  -1   6      111.32      100.89      5.90 o
  -5  -1   6     1358.15     1400.65     16.25 o
  -4  -1   6      296.27      231.83      5.21 o
  -3  -1   6      959.54      806.94     11.09 o
  -2  -1   6      848.26      814.13     11.77 o
  -1  -1   6      690.31      818.10     10.14 o
   0  -1   6     2065.48     2181.95     18.87 o
   1  -1   6       42.71       11.75      1.04 o
   2  -1   6      124.59       71.66      3.15 o
   3  -1   6     1181.05     1197.44     16.45 o
   4  -1   6      357.95      355.95      9.24 o
   5  -1   6      148.79      169.51      7.33 o
   6  -1   6      226.99      240.83     10.67 o
   7  -1   6      141.34      128.11      9.86 o
   8  -1   6       85.45       83.80      7.67 o
   9  -1   6        9.34       26.01      9.19 o
  10  -1   6       90.87       75.49     12.55 o
 -12   0   6        0.73        0.00      5.99 o
 -11   0   6       17.88       21.10      7.92 o
 -10   0   6      147.50      164.03      9.96 o
  -9   0   6      185.48      191.54      9.97 o
  -8   0   6       70.99       75.17      4.57 o
  -7   0   6      105.60       99.26      4.82 o
  -6   0   6      322.98      291.71      6.78 o
  -5   0   6      791.66      818.61     12.08 o
  -4   0   6      981.91      979.24     10.47 o
  -3   0   6     1658.94     1717.11     14.45 o
  -2   0   6      255.92      217.31      3.87 o
  -1   0   6      117.00       92.15      2.79 o
   0   0   6        3.22        8.09      1.51 o
   1   0   6     1746.11     2029.27     18.03 o
   2   0   6     1063.26     1163.40     15.32 o
   3   0   6       76.01       61.16      4.28 o
   4   0   6      159.23      161.05      6.77 o
   5   0   6       75.52       84.20      5.43 o
   6   0   6      612.57      596.60     15.22 o
   7   0   6      166.03      145.75      9.28 o
   8   0   6      331.77      341.48     17.11 o
   9   0   6       35.37       51.20      9.69 o
  10   0   6       18.12        7.97     13.52 o
 -13   1   6       37.53       53.54     14.81 o
 -12   1   6       12.93        6.56      6.12 o
 -11   1   6       24.20       15.48      4.83 o
 -10   1   6      536.33      524.68     20.72 o
  -9   1   6      474.76      466.81     13.34 o
  -8   1   6        7.86       14.77      2.91 o
  -7   1   6       14.43        7.47      2.37 o
  -6   1   6      285.34      246.65      6.72 o
  -5   1   6      305.95      268.89      7.74 o
  -4   1   6      662.72      633.60     14.93 o
  -3   1   6     3138.54     3361.12     26.29 o
  -2   1   6     1046.09     1027.99     13.80 o
  -1   1   6       53.53       35.64      2.20 o
   0   1   6     3354.42     3540.50     32.31 o
   1   1   6     1025.86      946.44     11.34 o
   2   1   6     1533.22     1617.69     20.10 o
   3   1   6      540.99      540.31     12.82 o
   4   1   6      448.30      473.85     13.71 o
   5   1   6      748.18      705.38     15.86 o
   6   1   6      343.88      325.16     11.42 o
   7   1   6       11.93        5.30      3.66 o
   8   1   6      380.72      419.13     19.23 o
   9   1   6       63.16       65.92     10.78 o
  10   1   6       54.70       52.42     16.03 o
 -13   2   6        6.57       15.59      9.17 o
 -12   2   6        1.00        7.34     14.21 o
 -11   2   6      136.97      157.11     12.25 o
 -10   2   6       66.38       62.36      8.18 o
  -9   2   6      307.87      314.91     14.87 o
  -8   2   6      331.76      333.47     11.73 o
  -7   2   6       40.91       50.46      3.34 o
  -6   2   6      252.56      247.97      7.24 o
  -5   2   6     1400.48     1360.61     16.15 o
  -4   2   6      145.78      118.44      3.85 o
  -3   2   6     1522.30     1572.94     20.27 o
  -2   2   6     1780.94     1975.69     20.46 o
  -1   2   6     6858.82     7727.27     54.04 o
   0   2   6      472.37      517.02      9.41 o
   1   2   6      159.35      196.87      5.41 o
   2   2   6     2174.98     2307.02     24.62 o
   3   2   6     1100.05     1127.59     20.88 o
   4   2   6     1653.93     1565.35     26.95 o
   5   2   6      256.28      236.26     10.69 o
   6   2   6      431.60      420.98     13.34 o
   7   2   6      202.58      193.64     10.89 o
   8   2   6       94.94       96.95     13.15 o
   9   2   6       31.90        4.51      7.61 o
 -13   3   6       13.10       12.48     10.62 o
 -12   3   6       25.48       42.69      9.85 o
 -11   3   6      189.38      189.55     13.19 o
 -10   3   6       67.92       61.75     11.27 o
  -9   3   6      569.26      586.33     20.65 o
  -8   3   6      392.63      361.33     13.63 o
  -7   3   6      850.86      789.45     20.18 o
  -6   3   6      723.30      686.59     13.69 o
  -5   3   6     1437.65     1383.30     16.62 o
  -4   3   6       12.14       17.43      2.53 o
  -3   3   6       65.04       65.68      3.21 o
  -2   3   6     3507.63     3900.33     34.28 o
  -1   3   6     7694.00     8416.51     63.80 o
   0   3   6      959.19      923.53     13.42 o
   1   3   6      844.26      884.52     13.57 o
   2   3   6     1074.31     1216.48     20.32 o
   3   3   6     1548.59     1541.66     23.05 o
   4   3   6     1098.72     1016.17     23.85 o
   5   3   6      267.22      261.02     10.16 o
   6   3   6      192.57      198.56     10.42 o
   7   3   6       73.72       70.56      5.34 o
   8   3   6       86.37       81.21     17.45 o
   9   3   6       76.73       78.87     18.42 o
 -13   4   6        5.06        0.00      7.94 o
 -12   4   6       28.87       40.19     12.40 o
 -11   4   6      158.44      151.53     16.18 o
 -10   4   6      144.92      144.80     11.14 o
  -9   4   6       69.72       61.82      6.83 o
  -8   4   6      271.26      251.79     12.11 o
  -7   4   6     2153.99     2062.33     41.95 o
  -6   4   6     2142.59     2134.07     28.40 o
  -5   4   6     1301.71     1361.33     22.24 o
  -4   4   6       93.23       88.96      4.94 o
  -3   4   6     2033.50     2022.37     25.00 o
  -2   4   6      335.18      274.25      7.13 o
  -1   4   6      335.28      291.12      8.12 o
   0   4   6     1461.39     1452.76     17.94 o
   1   4   6      829.39      857.01     13.73 o
   2   4   6     2207.56     2261.59     28.19 o
   3   4   6      957.96      973.40     23.17 o
   4   4   6      203.92      220.46      8.28 o
   5   4   6      260.41      253.11     13.82 o
   6   4   6       94.49       75.72      8.31 o
   7   4   6      287.27      276.26     13.46 o
   8   4   6       80.66       63.29     15.94 o
   9   4   6      110.46      124.64     22.86 o
 -13   5   6        0.35       19.29     12.08 o
 -12   5   6      110.56      122.55     11.61 o
 -11   5   6      137.22      133.57     11.48 o
 -10   5   6        8.36       13.33      5.76 o
  -9   5   6      285.82      271.53     17.59 o
  -8   5   6      340.60      339.59     14.60 o
  -7   5   6      414.40      403.71     15.10 o
  -6   5   6     2171.37     2161.76     30.01 o
  -5   5   6      476.06      459.16     12.10 o
  -4   5   6      836.18      851.34     19.52 o
  -3   5   6      747.66      672.82     17.04 o
  -2   5   6      981.60      977.22     14.37 o
  -1   5   6      799.48      763.03     13.87 o
   0   5   6      615.15      568.40     10.54 o
   1   5   6      359.10      364.23      9.28 o
   2   5   6      713.26      721.94     17.80 o
   3   5   6      228.55      211.03     11.77 o
   4   5   6      257.59      238.11     11.15 o
   5   5   6       17.21       16.94      3.81 o
   6   5   6      127.66      138.85     11.83 o
   7   5   6      143.23      163.98     15.77 o
   8   5   6      103.66      139.02     22.56 o
 -13   6   6       24.39       20.19     10.90 o
 -12   6   6       65.35       61.00      8.70 o
 -11   6   6       23.27       18.22      8.67 o
 -10   6   6       21.81       17.17      4.76 o
  -9   6   6      247.79      239.55     13.38 o
  -8   6   6      272.64      267.65     15.10 o
  -7   6   6     1146.70     1126.27     26.66 o
  -6   6   6      233.80      245.72      9.62 o
  -5   6   6        1.74        1.29      2.09 o
  -4   6   6      510.58      464.90     23.60 o
  -3   6   6      268.35      241.42     11.00 o
  -2   6   6     2557.68     2636.44     40.23 o
  -1   6   6     1007.56      989.55     24.56 o
   0   6   6      273.80      240.48     10.95 o
   1   6   6      548.36      546.22     13.75 o
   2   6   6      259.46      275.22     12.78 o
   3   6   6      684.80      693.30     21.77 o
   4   6   6      279.67      247.17     16.66 o
   5   6   6        1.20        0.80      5.51 o
   6   6   6       71.26       67.29      8.36 o
   7   6   6      137.11      126.17     24.69 o
   8   6   6      106.49      111.93     21.37 o
 -13   7   6       60.84       84.81     18.94 o
 -12   7   6        4.18        3.49      4.64 o
 -11   7   6       84.47       80.19      9.50 o
 -10   7   6       13.09       10.18     10.54 o
  -9   7   6       47.58       45.61      6.28 o
  -8   7   6      188.80      188.18     11.69 o
  -7   7   6     1005.50      993.28     27.51 o
  -6   7   6       32.94       31.54      3.90 o
  -5   7   6      218.04      211.41     14.46 o
  -4   7   6       83.26       71.65      7.99 o
  -3   7   6      846.03      814.90     21.22 o
  -2   7   6     1231.16     1252.07     27.15 o
  -1   7   6      887.72      912.44     24.65 o
   0   7   6        9.34       19.03      3.61 o
   1   7   6       47.29       37.27      5.05 o
   2   7   6      534.11      522.04     18.39 o
   3   7   6        6.59       10.73      3.53 o
   4   7   6       42.17       26.56      7.37 o
   5   7   6       16.89       21.32      4.72 o
   6   7   6      118.20      110.64     20.08 o
   7   7   6       46.69       71.81     15.80 o
 -12   8   6       59.69       63.12      9.07 o
 -11   8   6      100.73      130.18     14.70 o
 -10   8   6        0.74        6.81      8.84 o
  -9   8   6       55.60       43.56      8.59 o
  -8   8   6       52.50       38.04      5.89 o
  -7   8   6      596.85      581.11     20.35 o
  -6   8   6      389.93      385.13     13.26 o
  -5   8   6       15.86       13.88      3.43 o
  -4   8   6       44.84       48.07      5.75 o
  -3   8   6      493.40      495.73     17.23 o
  -2   8   6      386.09      443.60     20.34 o
  -1   8   6       70.45       60.54      8.08 o
   0   8   6        1.87        0.06      3.87 o
   1   8   6     1612.68     1623.06     36.73 o
   2   8   6      251.46      271.02     13.74 o
   3   8   6       29.07       41.64      7.99 o
   4   8   6       28.74       31.18      5.53 o
   5   8   6       37.33       24.66      7.88 o
   6   8   6       55.47       41.24      9.23 o
   7   8   6       68.65       81.56     18.22 o
 -12   9   6       71.79       79.94     12.43 o
 -11   9   6       87.54       79.78     11.88 o
 -10   9   6        7.92        8.05      4.73 o
  -9   9   6       36.11       15.85      6.36 o
  -8   9   6        1.09        8.93      3.84 o
  -7   9   6      111.69      112.35      7.85 o
  -6   9   6       39.55       40.99      5.24 o
  -5   9   6      596.42      599.83     20.01 o
  -4   9   6      707.69      675.52     21.25 o
  -3   9   6       84.74       81.32      7.56 o
  -2   9   6        1.44        6.67      4.29 o
  -1   9   6        1.58        5.24      4.88 o
   0   9   6      161.35      158.99     13.31 o
   1   9   6      599.57      611.12     26.86 o
   2   9   6      174.26      200.64     15.75 o
   3   9   6      124.07      112.76     11.11 o
   4   9   6       41.66       27.21      5.13 o
   5   9   6       91.51       80.58      9.70 o
   6   9   6       69.91       65.35     16.77 o
 -12  10   6       36.19       13.01      8.62 o
 -11  10   6       31.18       40.55      9.06 o
 -10  10   6        1.01        8.75      5.33 o
  -9  10   6       22.82       28.19      6.10 o
  -8  10   6      105.18      112.79     11.73 o
  -7  10   6        8.05       10.89      3.21 o
  -6  10   6      116.55      113.30      9.35 o
  -5  10   6      168.82      141.34     10.35 o
  -4  10   6      690.86      676.95     22.44 o
  -3  10   6      155.39      156.23     10.82 o
  -2  10   6      231.17      218.99     16.19 o
  -1  10   6      175.38      164.45     15.56 o
   0  10   6       29.10       26.11      5.64 o
   1  10   6      147.53      145.79     25.87 o
   2  10   6      220.86      214.54     17.01 o
   3  10   6      257.99      293.17     24.51 o
   4  10   6      217.16      238.48     19.60 o
   5  10   6       72.28       89.19     10.49 o
 -12  11   6       23.08       48.12     14.89 o
 -11  11   6        0.40       14.86      7.82 o
 -10  11   6      110.73      113.13     11.61 o
  -9  11   6      102.80       87.08      9.72 o
  -8  11   6        3.11       11.41      4.83 o
  -7  11   6       93.13       95.08     10.48 o
  -6  11   6      154.77      169.47     11.90 o
  -5  11   6        2.10        5.06      3.73 o
  -4  11   6      233.08      236.09     13.86 o
  -3  11   6      807.72      859.65     32.70 o
  -2  11   6      855.30      910.69     33.92 o
  -1  11   6       45.22       47.84      8.55 o
   0  11   6      222.79      228.74     17.46 o
   1  11   6      136.62      123.40     17.19 o
   2  11   6       63.15      101.10     13.40 o
   3  11   6       83.00       79.01      9.31 o
   4  11   6      171.71      165.46     22.47 o
   5  11   6       53.63       13.19      9.34 o
 -11  12   6       79.23       83.87     15.84 o
 -10  12   6      116.94      101.28     12.00 o
  -9  12   6       37.06       40.58      7.15 o
  -8  12   6      204.33      200.36     16.89 o
  -7  12   6      119.52      127.08      9.54 o
  -6  12   6       94.57       78.60      8.81 o
  -5  12   6      124.54      118.11     12.37 o
  -4  12   6       17.70       19.21      6.56 o
  -3  12   6       81.39       95.21     11.73 o
  -2  12   6      414.98      394.21     23.12 o
  -1  12   6      389.40      419.99     24.12 o
   0  12   6      208.80      184.49     17.99 o
   1  12   6      234.91      231.49     18.58 o
   2  12   6      194.50      182.51     13.96 o
   3  12   6       10.61       18.26     10.90 o
   4  12   6       64.38       69.26     16.87 o
 -11  13   6       53.94       43.57     13.71 o
 -10  13   6       22.03       15.12      5.98 o
  -9  13   6       27.78       21.42      6.33 o
  -8  13   6      168.97      180.48     14.20 o
  -7  13   6      162.53      164.46     11.08 o
  -6  13   6       75.13       72.39      8.83 o
  -5  13   6      235.51      228.54     14.93 o
  -4  13   6      121.86      122.65     13.55 o
  -3  13   6        0.77        0.00      4.80 o
  -2  13   6       31.04       24.00      7.50 o
  -1  13   6      279.61      275.68     20.73 o
   0  13   6      273.71      312.30     21.85 o
   1  13   6      144.96      157.27     13.29 o
   2  13   6       36.95       27.11      7.28 o
   3  13   6       10.78        2.74      8.97 o
 -10  14   6       50.91       31.83      9.31 o
  -9  14   6       24.36       15.20      6.37 o
  -8  14   6      159.63      185.72     22.01 o
  -7  14   6      155.92      141.81     10.90 o
  -6  14   6       26.80       35.20      7.06 o
  -5  14   6       74.59       71.08     11.65 o
  -4  14   6       23.39       14.67      7.11 o
  -3  14   6       11.00       14.94      5.96 o
  -2  14   6       15.99       29.78      8.83 o
  -1  14   6       70.32       71.38      9.28 o
   0  14   6      142.46      114.70     11.68 o
   1  14   6       12.82       17.55      6.29 o
  -9  15   6       45.32       48.90     10.41 o
  -8  15   6       63.90       59.63     10.35 o
  -7  15   6        5.98        0.00      3.60 o
  -6  15   6       35.64       42.89     10.80 o
  -5  15   6       86.13      117.90     14.77 o
  -4  15   6        0.89        0.00      7.17 o
  -3  15   6       55.97       54.09      8.25 o
  -2  15   6      160.30      178.18     14.25 o
  -1  15   6        0.53        2.27      5.69 o
   0  15   6        1.38        0.45      4.82 o
  -8  16   6        8.11        0.00      9.16 o
  -7  16   6       13.47       18.94      6.37 o
  -6  16   6        1.52        9.10      7.83 o
  -5  16   6        6.55        8.51      6.54 o
  -4  16   6        2.63       17.76     17.87 o
  -3  16   6       37.61       26.92     10.75 o
  -2  16   6       57.10       68.95     22.54 o
  -1  16   6       54.37       39.56      9.44 o
   0 -20   7        5.00        5.82      8.46 o
   2 -20   7       16.98       48.80     14.71 o
   3 -20   7       30.34       39.42     13.45 o
   4 -20   7        5.33        8.50     10.34 o
   5 -20   7        0.51        9.82      7.42 o
  -2 -19   7        0.88        0.00      6.41 o
  -1 -19   7       31.77       46.31     13.75 o
   0 -19   7       22.41        6.39      7.51 o
   1 -19   7        2.96        4.30      7.31 o
   2 -19   7       95.33       99.09     18.11 o
   3 -19   7       42.04       34.15     12.33 o
   4 -19   7       17.99       38.28     12.40 o
   5 -19   7        3.23       15.66      7.90 o
   6 -19   7       45.00       68.73     15.48 o
   7 -19   7       10.81       23.27      7.80 o
  -3 -18   7       18.30       35.97     13.22 o
  -2 -18   7        0.20       12.03      8.72 o
  -1 -18   7        2.31        3.54      6.65 o
   0 -18   7        7.64        9.60      8.06 o
   1 -18   7       14.71        2.21      4.81 o
   2 -18   7      106.63      115.74     18.53 o
   3 -18   7       19.42       17.47     10.62 o
   4 -18   7        2.37        0.00      7.64 o
   5 -18   7       33.10       45.19      9.58 o
   6 -18   7        1.25        3.00      4.57 o
   7 -18   7        1.68        0.00      4.61 o
   8 -18   7       24.29       36.90      9.54 o
  -4 -17   7        1.21        0.00      9.18 o
  -3 -17   7        7.26        3.85      5.13 o
  -2 -17   7        5.81        3.36      8.08 o
  -1 -17   7        0.09        0.00      6.41 o
   0 -17   7       20.80       15.54      6.39 o
   1 -17   7       19.76       23.25      6.30 o
   2 -17   7       99.20      128.12     19.20 o
   3 -17   7        4.82        8.35      7.86 o
   4 -17   7      101.42       97.87     19.12 o
   5 -17   7      135.53      160.78     13.08 o
   6 -17   7        0.92        3.48      4.44 o
   7 -17   7        1.43        2.48      6.82 o
   8 -17   7        2.65        1.89      4.63 o
   9 -17   7       38.72       42.43     12.69 o
  -5 -16   7        9.21       24.93     10.53 o
  -4 -16   7       19.72       23.84     12.01 o
  -3 -16   7       14.71       25.23     10.41 o
  -2 -16   7        1.40        7.47      9.04 o
  -1 -16   7      136.66      146.34     20.80 o
   0 -16   7        4.01       12.68      5.14 o
   1 -16   7       20.54       30.52      6.64 o
   2 -16   7        2.15        2.82      7.40 o
   3 -16   7       20.30       19.10      8.66 o
   4 -16   7       33.41       23.42     10.30 o
   5 -16   7      111.74      122.47     14.45 o
   6 -16   7       62.62       66.62      8.47 o
   7 -16   7        9.74        7.88      8.40 o
   8 -16   7        4.16        1.86      4.83 o
   9 -16   7        0.68        2.79      6.85 o
  -6 -15   7        5.19        2.95      6.56 o
  -5 -15   7       13.63       11.68     13.31 o
  -4 -15   7        2.05       10.72      9.41 o
  -3 -15   7       10.10        8.33      7.84 o
  -2 -15   7        0.09        2.75      6.79 o
  -1 -15   7       34.73       36.82      6.93 o
   0 -15   7      117.58      107.58     11.27 o
   1 -15   7        9.62        5.00      3.51 o
   2 -15   7        0.40        2.58      3.35 o
   3 -15   7        3.21        2.74      6.45 o
   4 -15   7       60.60       48.70      8.47 o
   5 -15   7      173.59      177.57     12.68 o
   6 -15   7       85.32      105.54     10.13 o
   7 -15   7       84.55      128.29     11.59 o
   8 -15   7       84.32       77.03      8.14 o
   9 -15   7        1.99        0.17      3.93 o
  10 -15   7      110.25      105.78     14.64 o
  -7 -14   7        0.07        0.00      9.60 o
  -6 -14   7       30.44       36.66     17.25 o
  -5 -14   7        1.15        0.00      4.93 o
  -4 -14   7        0.55        1.69      6.76 o
  -3 -14   7        0.40        0.80      4.82 o
  -2 -14   7        6.32        4.36      5.30 o
  -1 -14   7       39.69       27.75      6.14 o
   0 -14   7        2.80        3.50      4.07 o
   1 -14   7      119.30       97.90     13.08 o
   2 -14   7        6.64        0.00      3.68 o
   3 -14   7        0.23        0.58      3.34 o
   4 -14   7      452.37      466.31     17.99 o
   5 -14   7       55.42       54.72      5.91 o
   6 -14   7        0.59        0.29      2.90 o
   7 -14   7        0.51       14.39      5.44 o
   8 -14   7        1.01        1.45      4.99 o
   9 -14   7      169.53      187.04     12.54 o
  10 -14   7       59.85       62.46     11.42 o
  -8 -13   7        0.30        6.03      7.37 o
  -7 -13   7      110.02      112.13     18.01 o
  -6 -13   7       31.36       30.63     15.10 o
  -5 -13   7        0.57        6.21      7.78 o
  -4 -13   7       35.48       30.23      6.81 o
  -3 -13   7        1.84        0.83      8.61 o
  -2 -13   7        7.01        8.04      3.88 o
  -1 -13   7       12.05        8.06      3.51 o
   0 -13   7        6.35        2.28      3.20 o
   1 -13   7       20.21       27.14      4.30 o
   2 -13   7        6.03        8.49      2.84 o
   3 -13   7      564.69      516.01     23.87 o
   4 -13   7      105.02      103.13      8.92 o
   5 -13   7      121.31      116.55      8.07 o
   6 -13   7       22.77       27.64      4.79 o
   7 -13   7       12.98        4.19      3.41 o
   8 -13   7       79.03       79.30      7.88 o
   9 -13   7       54.16       65.79      7.51 o
  10 -13   7       35.34       45.96      7.96 o
  -8 -12   7       14.72       11.28      6.59 o
  -7 -12   7       53.54       59.73      8.57 o
  -6 -12   7       50.53       43.74      8.86 o
  -5 -12   7       18.88       10.21      5.00 o
  -4 -12   7       33.75       32.51      7.22 o
  -3 -12   7       10.40        4.37      3.08 o
  -2 -12   7       19.38        8.91      2.80 o
  -1 -12   7      934.35      880.41     19.81 o
   0 -12   7        0.62        0.00      2.29 o
   1 -12   7      219.13      203.84     13.84 o
   2 -12   7      131.94      113.10      8.65 o
   3 -12   7      284.67      274.09     13.93 o
   4 -12   7      218.80      217.73     10.17 o
   5 -12   7       30.66       29.08      3.67 o
   6 -12   7       15.93       17.27      3.47 o
   7 -12   7      473.11      449.89     16.59 o
   8 -12   7       16.40       18.05      4.45 o
   9 -12   7        2.81        6.56      4.82 o
  10 -12   7        0.19        2.65      6.96 o
  -9 -11   7       66.80       76.42     12.32 o
  -8 -11   7       25.22       21.29      8.39 o
  -7 -11   7      110.73      112.95     10.60 o
  -6 -11   7       59.74       68.39      9.62 o
  -5 -11   7       95.24       79.62     14.31 o
  -4 -11   7       29.20       36.62      6.88 o
  -3 -11   7      130.10      129.78      7.50 o
  -2 -11   7      483.32      482.71     14.12 o
  -1 -11   7      364.03      349.91     11.83 o
   0 -11   7        5.91        0.71      2.18 o
   1 -11   7      457.27      447.45     13.06 o
   2 -11   7      681.21      652.72     15.60 o
   3 -11   7      101.06      108.67      6.29 o
   4 -11   7        4.90        5.44      2.62 o
   5 -11   7        9.47        4.38      2.31 o
   6 -11   7      433.31      432.85     14.54 o
   7 -11   7      365.28      378.66     16.92 o
   8 -11   7       29.34       30.02      5.11 o
   9 -11   7        5.17        5.15      4.50 o
  10 -11   7        4.97        0.00     14.82 o
 -10 -10   7        0.82        0.00      8.36 o
  -9 -10   7       75.76       85.13     28.95 o
  -8 -10   7        0.70        4.19     10.70 o
  -7 -10   7        3.28        7.12      4.73 o
  -6 -10   7       48.68       42.35      7.90 o
  -5 -10   7        1.05        0.95      3.88 o
  -4 -10   7       89.11       76.47     11.11 o
  -3 -10   7        2.82        0.00      3.47 o
  -2 -10   7      675.87      644.00     18.72 o
  -1 -10   7       94.31       85.73      8.43 o
   0 -10   7      137.59      122.31      7.65 o
   1 -10   7      543.62      496.41     13.34 o
   2 -10   7        6.10        8.86      2.34 o
   3 -10   7      448.48      391.71     10.36 o
   4 -10   7       91.43       74.90      5.71 o
   5 -10   7       73.90       58.09      4.89 o
   6 -10   7       83.85       65.55      6.44 o
   7 -10   7       46.62       61.63      5.59 o
   8 -10   7      266.19      280.13     13.30 o
   9 -10   7       24.99       33.13      8.15 o
  10 -10   7        0.27        3.29      5.92 o
 -10  -9   7        0.16        5.31      4.64 o
  -9  -9   7        5.88        5.36      6.19 o
  -8  -9   7        7.83       10.83      3.97 o
  -7  -9   7      117.80      140.09     13.10 o
  -6  -9   7       91.20       72.74      9.48 o
  -5  -9   7       64.29       56.89      8.06 o
  -4  -9   7       99.91       84.99      9.15 o
  -3  -9   7      414.34      375.60     14.12 o
  -2  -9   7      320.20      304.57     12.19 o
  -1  -9   7      211.60      226.70     11.09 o
   0  -9   7        0.51        0.94      1.33 o
   1  -9   7      527.58      544.08     15.32 o
   2  -9   7      493.71      483.54     12.22 o
   3  -9   7      172.68      148.47      6.10 o
   4  -9   7        9.47        5.15      1.60 o
   5  -9   7      928.86      892.54     17.91 o
   6  -9   7       72.89       73.27      5.42 o
   7  -9   7       10.15       14.12      3.67 o
   8  -9   7      112.75      103.74      8.11 o
   9  -9   7       99.78      111.90     16.86 o
  10  -9   7       17.85       32.84      8.56 o
  11  -9   7       14.66       25.88     12.69 o
 -10  -8   7        0.18        5.74      5.00 o
  -9  -8   7        7.03        8.13      5.00 o
  -8  -8   7      146.14      161.22     12.27 o
  -7  -8   7       40.72       44.37      6.19 o
  -6  -8   7      213.29      196.42     11.40 o
  -5  -8   7      674.16      648.79     24.64 o
  -4  -8   7        0.01        0.92      2.56 o
  -3  -8   7      252.49      227.58     10.58 o
  -2  -8   7       99.61       90.67      6.51 o
  -1  -8   7        3.41        2.51      2.62 o
   0  -8   7        7.04        8.30      2.77 o
   1  -8   7       56.04       63.47      5.02 o
   2  -8   7       72.16       56.71      3.95 o
   3  -8   7     1292.09     1224.40     18.03 o
   4  -8   7        7.04        8.66      2.12 o
   5  -8   7       50.15       46.71      3.80 o
   6  -8   7       74.58       78.52      5.99 o
   7  -8   7       17.74        6.52      2.43 o
   8  -8   7       13.90       12.79      4.05 o
   9  -8   7        1.25        2.23      6.73 o
  10  -8   7        8.92       15.91      7.64 o
  11  -8   7      112.98       89.80     20.62 o
 -11  -7   7       12.92        4.86      6.75 o
 -10  -7   7        3.33       16.47      5.83 o
  -9  -7   7       38.06       43.70      6.14 o
  -8  -7   7       41.81       45.16      5.36 o
  -7  -7   7        8.88       10.95      3.60 o
  -6  -7   7       52.56       61.88      6.43 o
  -5  -7   7      262.40      253.96     11.68 o
  -4  -7   7     1970.52     1837.63     33.18 o
  -3  -7   7      105.52      102.54      6.95 o
  -2  -7   7        1.25        5.02      2.39 o
  -1  -7   7        5.95        6.59      2.52 o
   0  -7   7       66.51       60.64      4.87 o
   1  -7   7      313.69      334.68     11.02 o
   2  -7   7      248.79      253.91      7.07 o
   3  -7   7      107.72      104.65      5.08 o
   4  -7   7       51.97       49.74      4.08 o
   5  -7   7     1073.15     1061.22     17.76 o
   6  -7   7       77.59       60.52      4.82 o
   7  -7   7        1.20        0.83      2.26 o
   8  -7   7       38.39       34.67      5.34 o
   9  -7   7        2.10        0.00      6.30 o
  10  -7   7        8.72        4.38      6.31 o
  11  -7   7      231.18      240.97     30.91 o
 -11  -6   7        1.15       12.67      5.39 o
 -10  -6   7       12.40        4.37      4.51 o
  -9  -6   7       96.09       93.82      7.61 o
  -8  -6   7       84.26       94.38      6.82 o
  -7  -6   7       32.90       30.22      6.14 o
  -6  -6   7        1.87        5.42      1.93 o
  -5  -6   7       19.26       21.90      3.10 o
  -4  -6   7       79.47       79.46      4.60 o
  -3  -6   7       77.80       77.56      4.94 o
  -2  -6   7     1049.87     1074.86     21.62 o
  -1  -6   7       26.29       35.96      3.92 o
   0  -6   7       24.00       26.91      3.31 o
   1  -6   7      293.85      286.05      6.46 o
   2  -6   7       45.60       47.74      3.52 o
   3  -6   7      155.82      146.63      6.40 o
   4  -6   7      255.57      267.66      8.29 o
   5  -6   7      357.33      362.75     10.00 o
   6  -6   7      475.49      462.49     12.93 o
   7  -6   7        1.07        1.66      2.60 o
   8  -6   7       61.50       58.54      7.74 o
   9  -6   7       45.13       45.98      7.42 o
  10  -6   7        2.90        3.13      7.50 o
  11  -6   7       56.07       54.89     16.86 o
 -11  -5   7        0.58        2.51      4.50 o
 -10  -5   7       11.45        9.49      5.46 o
  -9  -5   7       47.52       40.63      4.85 o
  -8  -5   7        0.43        1.60      2.31 o
  -7  -5   7      167.15      174.01      9.00 o
  -6  -5   7      775.29      761.94     16.90 o
  -5  -5   7      756.29      753.19     16.01 o
  -4  -5   7       19.07       13.80      2.16 o
  -3  -5   7       98.42       87.30      5.82 o
  -2  -5   7        2.15        3.44      1.89 o
  -1  -5   7      690.88      818.49     24.03 o
   0  -5   7     1146.31     1343.00     22.57 o
   1  -5   7        0.04        0.00      0.81 o
   2  -5   7      516.81      459.43      8.96 o
   3  -5   7      314.79      325.97      8.68 o
   4  -5   7      172.24      182.03      6.45 o
   5  -5   7      136.12      120.56      6.10 o
   6  -5   7        0.13        0.00      2.11 o
   7  -5   7       24.90       35.21      4.72 o
   8  -5   7       22.07       22.11     10.52 o
   9  -5   7       12.25       17.27      5.34 o
  10  -5   7       72.06       86.33     13.13 o
 -12  -4   7       78.77      104.22     13.77 o
 -11  -4   7        1.10        1.27      5.15 o
 -10  -4   7       17.68       19.30      5.52 o
  -9  -4   7       10.23        8.14      2.90 o
  -8  -4   7       54.99       52.33      5.31 o
  -7  -4   7      481.32      456.07     12.12 o
  -6  -4   7        2.20        3.28      1.95 o
  -5  -4   7      150.98      135.02      6.50 o
  -4  -4   7      132.18      107.14      5.36 o
  -3  -4   7      101.17       84.34      4.11 o
  -2  -4   7     1751.88     2149.30     26.98 o
  -1  -4   7      216.61      230.90      7.42 o
   0  -4   7      152.43      218.75      5.59 o
   1  -4   7       99.35       94.19      2.97 o
   2  -4   7       40.06       35.46      3.04 o
   3  -4   7      101.70      113.91      5.18 o
   4  -4   7      351.57      319.30      8.53 o
   5  -4   7        2.82        0.98      2.14 o
   6  -4   7      127.48      143.98      8.16 o
   7  -4   7        2.12        4.99      3.12 o
   8  -4   7       10.92        7.44      3.83 o
   9  -4   7        3.65        9.39      5.03 o
  10  -4   7      113.67      105.81     14.52 o
 -12  -3   7       40.91       44.53      8.11 o
 -11  -3   7        0.21       14.67      5.89 o
 -10  -3   7       51.67       65.49      6.89 o
  -9  -3   7        2.92        0.00      2.64 o
  -8  -3   7      144.54      143.08      7.50 o
  -7  -3   7       68.68       69.24      4.86 o
  -6  -3   7       37.93       31.73      3.25 o
  -5  -3   7      401.82      405.73      9.85 o
  -4  -3   7      341.65      338.77      8.64 o
  -3  -3   7        0.45        2.81      0.92 o
  -2  -3   7      988.24     1149.99     17.99 o
  -1  -3   7      271.69      280.71      5.94 o
   0  -3   7      546.05      658.19     10.48 o
   1  -3   7      558.16      673.00     11.06 o
   2  -3   7       82.55       87.64      3.30 o
   3  -3   7      304.28      309.09      8.39 o
   4  -3   7       23.40       19.52      2.88 o
   5  -3   7      205.08      191.04      7.43 o
   6  -3   7       69.83       65.40      5.69 o
   7  -3   7       29.15       19.25      3.68 o
   8  -3   7        2.75        1.89      4.33 o
   9  -3   7        4.58        0.00      4.41 o
  10  -3   7       23.10       14.21      6.72 o
 -12  -2   7      149.95      188.54     18.64 o
 -11  -2   7       19.86       20.94      9.59 o
 -10  -2   7       20.50       22.91      4.53 o
  -9  -2   7        0.45        4.22      3.23 o
  -8  -2   7        2.82        3.22      1.86 o
  -7  -2   7       25.33       27.77      2.89 o
  -6  -2   7       45.09       33.41      3.19 o
  -5  -2   7      184.39      157.22      4.79 o
  -4  -2   7      846.42      850.97     13.41 o
  -3  -2   7      306.72      326.83      5.93 o
  -2  -2   7      550.18      680.43     10.77 o
  -1  -2   7      175.47      197.63      5.81 o
   0  -2   7      225.97      309.61      6.45 o
   1  -2   7      417.41      392.23      6.97 o
   2  -2   7      343.86      346.77      6.21 o
   3  -2   7       64.17       68.56      3.69 o
   4  -2   7       12.92       14.63      3.04 o
   5  -2   7      387.99      293.98     15.59 o
   6  -2   7      127.08      113.78      7.49 o
   7  -2   7      100.86       94.39     11.92 o
   8  -2   7        2.25        7.16      3.98 o
   9  -2   7      149.95      120.41     16.47 o
  10  -2   7        0.72        9.40      7.50 o
 -12  -1   7      166.02      197.74     19.15 o
 -11  -1   7        2.69        3.07      3.99 o
 -10  -1   7       41.91       55.28      6.35 o
  -9  -1   7        7.28        1.57      3.06 o
  -8  -1   7      112.78       91.35      5.26 o
  -7  -1   7       26.70       17.85      2.43 o
  -6  -1   7      130.12      124.94      4.77 o
  -5  -1   7      747.09      750.57     11.56 o
  -4  -1   7      756.57      836.89     11.45 o
  -3  -1   7      389.49      420.94      6.21 o
  -2  -1   7      163.32      171.66      4.24 o
  -1  -1   7      371.68      383.86      9.53 o
   0  -1   7      244.85      299.69      5.90 o
   1  -1   7      556.40      671.31      8.34 o
   2  -1   7        1.48        4.17      0.86 o
   3  -1   7        0.01        4.58      1.54 o
   4  -1   7       18.16       12.95      2.33 o
   5  -1   7       44.50       36.96      3.86 o
   6  -1   7       35.69       36.83      4.76 o
   7  -1   7      639.24      607.84     22.46 o
   8  -1   7       15.71        4.65      5.22 o
   9  -1   7      141.75      121.45     14.25 o
  10  -1   7        5.42        0.00     11.70 o
 -13   0   7        2.06        0.39      7.50 o
 -12   0   7       75.49       88.11     12.69 o
 -11   0   7       31.55       27.06      5.78 o
 -10   0   7       14.79        4.72      4.85 o
  -9   0   7        1.76        7.02      2.64 o
  -8   0   7      371.63      338.06      9.58 o
  -7   0   7       45.21       35.55      3.09 o
  -6   0   7      284.48      268.04      7.22 o
  -5   0   7        3.83        2.60      1.21 o
  -4   0   7       47.05       47.83      2.26 o
  -3   0   7       20.45       38.52      1.92 o
  -2   0   7        0.15        1.47      0.61 o
  -1   0   7      153.88      133.36      3.63 o
   0   0   7     1659.65     1845.94     20.68 o
   1   0   7      676.64      779.99     10.42 o
   2   0   7      108.84      133.65      5.16 o
   3   0   7      466.84      469.46     12.98 o
   4   0   7       33.36       44.84      3.87 o
   5   0   7       98.99       89.57      5.66 o
   6   0   7        0.56        2.66      2.61 o
   7   0   7        1.85        7.16      3.96 o
   8   0   7       43.00       41.32      7.17 o
   9   0   7        0.10        0.00      6.22 o
  10   0   7        2.57        0.00      8.48 o
 -13   1   7        0.60        0.00      9.88 o
 -12   1   7       28.00       34.65      8.49 o
 -11   1   7        2.93        2.88      4.17 o
 -10   1   7       47.46       54.88      9.64 o
  -9   1   7       99.61      102.03      7.32 o
  -8   1   7      207.48      175.55      6.85 o
  -7   1   7       48.90       51.07      3.26 o
  -6   1   7       35.02       30.57      3.18 o
  -5   1   7      313.33      304.85      6.73 o
  -4   1   7      744.99      762.15      9.86 o
  -3   1   7      685.41      777.59      9.79 o
  -2   1   7        0.40        5.00      1.12 o
  -1   1   7       91.17      118.01      3.66 o
   0   1   7      240.58      359.99      7.23 o
   1   1   7      373.26      416.10      7.54 o
   2   1   7       11.61       14.43      2.03 o
   3   1   7        3.15        5.11      2.63 o
   4   1   7       75.11       70.43      5.61 o
   5   1   7       47.99       49.76      4.47 o
   6   1   7        0.10        0.79      2.55 o
   7   1   7       62.84       83.99      9.09 o
   8   1   7       19.05       13.20      6.55 o
   9   1   7        0.44        0.00      7.51 o
 -13   2   7       49.11       51.38     14.16 o
 -12   2   7        2.47        4.69      6.00 o
 -11   2   7        2.95        0.00      5.59 o
 -10   2   7       86.38       93.84      7.57 o
  -9   2   7       69.62       70.50      6.38 o
  -8   2   7       91.22       79.16      9.47 o
  -7   2   7       47.87       29.66      3.10 o
  -6   2   7        9.56        7.06      1.58 o
  -5   2   7       37.74       34.95      2.92 o
  -4   2   7        8.53        6.70      1.18 o
  -3   2   7      540.13      577.99      9.01 o
  -2   2   7     1567.51     1765.46     23.58 o
  -1   2   7        1.57        3.98      1.73 o
   0   2   7       77.28       68.55      3.70 o
   1   2   7      598.06      612.94     11.49 o
   2   2   7      106.28       97.35      5.19 o
   3   2   7      283.85      278.25     10.39 o
   4   2   7       50.40       46.77      4.99 o
   5   2   7      111.43      104.92      8.58 o
   6   2   7       25.07       25.96      4.77 o
   7   2   7       65.55       64.59      7.83 o
   8   2   7       28.96       22.96      6.93 o
   9   2   7        0.24        0.00     11.13 o
 -13   3   7       20.81       10.57      9.14 o
 -12   3   7        3.61        0.00      4.51 o
 -11   3   7       56.41       58.40      7.73 o
 -10   3   7       33.01       16.45      5.17 o
  -9   3   7      134.74      126.04      9.86 o
  -8   3   7       99.04       97.88      6.68 o
  -7   3   7        5.84        8.80      3.50 o
  -6   3   7       11.96       21.45      3.43 o
  -5   3   7      142.66      154.50      6.38 o
  -4   3   7      206.72      192.09      5.53 o
  -3   3   7      253.05      241.35      6.59 o
  -2   3   7        3.82        7.64      1.57 o
  -1   3   7      117.17      106.80      4.74 o
   0   3   7      218.55      211.24      6.50 o
   1   3   7      173.75      198.48      6.56 o
   2   3   7        0.06        0.00      1.44 o
   3   3   7      279.92      292.86      9.85 o
   4   3   7       22.08       22.57      3.52 o
   5   3   7       50.92       54.84      5.11 o
   6   3   7      120.37      133.41      8.95 o
   7   3   7        0.39        2.47      4.82 o
   8   3   7        3.01        2.08      7.42 o
   9   3   7        8.10        9.84     12.57 o
 -13   4   7       10.13       32.27     13.30 o
 -12   4   7       10.25       11.90      5.10 o
 -11   4   7       84.27      103.97     10.32 o
 -10   4   7      156.03      190.21     15.36 o
  -9   4   7        1.21        5.28      3.50 o
  -8   4   7       42.76       55.08      6.02 o
  -7   4   7        4.86        9.06      3.20 o
  -6   4   7      247.23      246.09      8.70 o
  -5   4   7      546.86      565.67     13.13 o
  -4   4   7      327.88      303.45      8.22 o
  -3   4   7      167.39      162.45      5.59 o
  -2   4   7      147.32      147.85     10.92 o
  -1   4   7      583.71      659.98     12.29 o
   0   4   7      133.98      160.97      5.79 o
   1   4   7       14.29       14.64      2.29 o
   2   4   7      245.99      247.43      9.73 o
   3   4   7      308.92      290.85     10.19 o
   4   4   7      158.65      146.81      9.08 o
   5   4   7        0.52        4.30      3.63 o
   6   4   7       66.12       48.83      6.99 o
   7   4   7       50.80       41.66      7.09 o
   8   4   7       19.54       19.68     11.37 o
 -13   5   7        2.55        0.00     10.28 o
 -12   5   7        4.23        8.76      5.03 o
 -11   5   7       77.66       74.97      8.79 o
 -10   5   7      293.01      291.93     15.97 o
  -9   5   7       58.62       51.69      6.43 o
  -8   5   7       48.99       39.15      6.79 o
  -7   5   7       29.48       28.28      4.64 o
  -6   5   7      938.73      956.50     23.83 o
  -5   5   7       78.54       74.80      5.08 o
  -4   5   7       30.80       24.04      3.58 o
  -3   5   7       28.06       10.86      2.51 o
  -2   5   7       59.14       48.75      3.29 o
  -1   5   7        3.87        1.43      3.09 o
   0   5   7      775.84      834.14     16.62 o
   1   5   7       41.87       42.74      4.20 o
   2   5   7        1.37        5.26      3.60 o
   3   5   7      151.02      162.06     14.18 o
   4   5   7        8.20       15.35      5.33 o
   5   5   7       72.08       59.54      8.18 o
   6   5   7        0.26        2.22      3.42 o
   7   5   7        0.83        0.00     11.41 o
   8   5   7        0.90        0.00     10.66 o
 -13   6   7        0.67        1.35      7.77 o
 -12   6   7        0.29        5.92      4.83 o
 -11   6   7       10.22       18.97      5.49 o
 -10   6   7      118.89      132.59     11.16 o
  -9   6   7      101.61      104.39      9.10 o
  -8   6   7        2.53        5.02      3.56 o
  -7   6   7        1.92        3.99      3.47 o
  -6   6   7     1849.90     1704.83     27.59 o
  -5   6   7        1.19        1.06      2.11 o
  -4   6   7        1.22        3.51      2.84 o
  -3   6   7      190.44      182.79      9.67 o
  -2   6   7      220.36      215.48     14.61 o
  -1   6   7       71.01       58.41      6.58 o
   0   6   7       64.57       67.43      6.25 o
   1   6   7      181.62      157.58     12.43 o
   2   6   7      160.98      158.47     13.14 o
   3   6   7        7.35       22.62      6.07 o
   4   6   7       37.28       51.81      8.57 o
   5   6   7       11.04        5.02      5.24 o
   6   6   7        6.55        4.05      8.20 o
   7   6   7        0.41       13.05      7.93 o
 -12   7   7        1.56        0.00      4.47 o
 -11   7   7       49.09       40.88      8.56 o
 -10   7   7       79.39       68.84      8.27 o
  -9   7   7        7.97        4.66      3.35 o
  -8   7   7        1.97        0.00      3.34 o
  -7   7   7       40.48       39.64      7.62 o
  -6   7   7      140.90      140.75      7.83 o
  -5   7   7       64.25       58.36      6.08 o
  -4   7   7      104.20       97.83      7.68 o
  -3   7   7        0.32        0.00      2.38 o
  -2   7   7       77.96       81.02      9.57 o
  -1   7   7      248.19      264.58     15.90 o
   0   7   7        5.81        2.36      3.28 o
   1   7   7       21.13       22.78      7.94 o
   2   7   7        0.07        0.86      4.10 o
   3   7   7        0.84        1.35      9.76 o
   4   7   7       15.21       10.53      5.16 o
   5   7   7        9.83       12.43      5.62 o
   6   7   7        0.01        2.62      5.89 o
   7   7   7        1.37        0.00      7.94 o
 -12   8   7       44.81       45.59     11.31 o
 -11   8   7       35.18       37.89      9.31 o
 -10   8   7       34.30       45.20      7.19 o
  -9   8   7       17.35       13.47      4.33 o
  -8   8   7        1.57        2.59      3.35 o
  -7   8   7       77.54       71.07      8.04 o
  -6   8   7      494.43      491.43     15.35 o
  -5   8   7      166.94      192.96     12.82 o
  -4   8   7       60.59       58.69      6.52 o
  -3   8   7       12.85       10.61      3.52 o
  -2   8   7       42.71       55.08      7.60 o
  -1   8   7      918.11      990.27     32.88 o
   0   8   7      120.75      106.78     25.16 o
   1   8   7       31.57       22.98      6.21 o
   2   8   7        1.00        3.62      4.36 o
   3   8   7       22.17       17.67      5.51 o
   4   8   7       24.60       10.72      5.03 o
   5   8   7        7.39        0.00      5.75 o
   6   8   7       24.52       22.58      7.85 o
 -12   9   7       95.51       96.17     10.77 o
 -11   9   7       34.45       42.17     10.80 o
 -10   9   7       53.34       38.13      8.63 o
  -9   9   7        0.68        0.00      3.58 o
  -8   9   7        0.69        2.02      3.86 o
  -7   9   7       40.58       38.90      6.05 o
  -6   9   7      457.98      458.37     15.52 o
  -5   9   7       23.71       25.17      5.06 o
  -4   9   7      143.51      140.84     16.55 o
  -3   9   7        6.77        1.22      2.92 o
  -2   9   7      228.58      264.42     22.42 o
  -1   9   7      617.97      640.43     27.39 o
   0   9   7        7.60        7.01      4.80 o
   1   9   7      219.34      208.20     23.79 o
   2   9   7        2.37        8.60      4.91 o
   3   9   7       69.35       68.50     10.14 o
   4   9   7       15.76       10.50      6.09 o
   5   9   7        2.68        2.67      5.98 o
 -12  10   7       63.56       87.29     18.81 o
 -11  10   7       37.98       39.69      9.33 o
 -10  10   7       67.63       54.47      8.20 o
  -9  10   7        1.80        0.24      3.58 o
  -8  10   7       94.61       92.26      9.38 o
  -7  10   7       48.25       55.35      6.26 o
  -6  10   7       95.60      101.00      8.90 o
  -5  10   7       41.18       49.51      6.59 o
  -4  10   7       52.50       44.04      6.20 o
  -3  10   7        8.69       11.34      5.08 o
  -2  10   7      444.13      450.66     39.75 o
  -1  10   7       14.30       20.05      5.93 o
   0  10   7        7.26        0.44      4.11 o
   1  10   7        6.07        1.79      5.25 o
   2  10   7      121.32      128.55     13.69 o
   3  10   7       30.81       34.89      8.39 o
   4  10   7        0.52        0.00     10.16 o
   5  10   7        0.45        0.00     10.52 o
 -11  11   7       66.16       54.41     19.14 o
 -10  11   7       89.90       87.32     10.29 o
  -9  11   7        8.13        3.40      3.99 o
  -8  11   7       48.53       34.07      6.53 o
  -7  11   7       36.93       35.98      5.38 o
  -6  11   7       20.92       23.08      5.32 o
  -5  11   7        0.34        4.72      4.07 o
  -4  11   7      302.08      308.90     16.21 o
  -3  11   7      251.06      261.84     18.63 o
  -2  11   7        6.61       12.74      5.86 o
  -1  11   7        0.22        7.43      4.78 o
   0  11   7        2.02        0.00      5.34 o
   1  11   7        2.45        0.00      6.27 o
   2  11   7      251.99      255.38     19.80 o
   3  11   7        7.84        8.73      7.89 o
   4  11   7        9.51        0.00      6.87 o
 -11  12   7       45.84       56.17     10.91 o
 -10  12   7       25.63       37.33      7.65 o
  -9  12   7       13.56        6.86      5.87 o
  -8  12   7        0.72        0.56      3.90 o
  -7  12   7      130.60      142.90     10.11 o
  -6  12   7       32.26       41.62      7.08 o
  -5  12   7       67.17       76.37      9.17 o
  -4  12   7      339.07      356.34     22.46 o
  -3  12   7       52.56       47.44      9.13 o
  -2  12   7       11.47       10.67      6.58 o
  -1  12   7        1.76        0.00      6.35 o
   0  12   7        0.32        1.76      5.13 o
   1  12   7       48.54       51.32      9.19 o
   2  12   7       20.15       10.88      7.82 o
   3  12   7       26.99       24.21     11.49 o
 -10  13   7       39.84       29.52      7.06 o
  -9  13   7       22.03       39.85      7.94 o
  -8  13   7       32.86       37.86      7.30 o
  -7  13   7       38.61       46.25      6.59 o
  -6  13   7       13.79       10.37      4.52 o
  -5  13   7      101.51       83.66      9.33 o
  -4  13   7        7.09       10.81      6.03 o
  -3  13   7       81.61       94.55     12.64 o
  -2  13   7      165.20      172.26     16.59 o
  -1  13   7        5.98        5.29      5.65 o
   0  13   7        1.03        9.01      5.83 o
   1  13   7       54.49       51.13      9.62 o
   2  13   7       23.58       28.81      6.85 o
  -9  14   7       22.85        4.41      5.49 o
  -8  14   7       50.35       41.07      9.93 o
  -7  14   7      114.90      141.62     13.16 o
  -6  14   7       14.46       19.66      5.52 o
  -5  14   7        2.43       16.96      7.56 o
  -4  14   7       78.32      103.72     14.11 o
  -3  14   7        2.83        0.00      4.73 o
  -2  14   7        1.46        9.08      7.93 o
  -1  14   7       58.35       69.35     16.74 o
   0  14   7       19.03       23.96      7.21 o
   1  14   7       45.75       48.42     13.72 o
  -8  15   7       15.67       19.22      9.76 o
  -7  15   7       54.95       48.26      7.13 o
  -6  15   7        8.95        1.74      5.20 o
  -5  15   7       26.60       24.11     11.31 o
  -4  15   7       50.47       45.86     10.19 o
  -3  15   7        5.82        3.31      5.42 o
  -2  15   7        0.29        0.00      5.03 o
  -1  15   7       49.36       43.11      9.77 o
  -6  16   7       56.32       71.68     17.49 o
  -5  16   7       37.85       44.34     14.40 o
  -3  16   7       26.75       17.34     10.81 o
  -1 -20   8      107.77       99.15     20.02 o
   2 -20   8       59.16       62.57     14.42 o
   3 -20   8      190.40      223.10     28.75 o
   4 -20   8       86.91       86.61     18.47 o
   5 -20   8       31.14       59.34     16.79 o
  -2 -19   8       41.73       21.37     11.15 o
  -1 -19   8      116.48      115.17     20.70 o
   0 -19   8      131.24      106.99     18.72 o
   1 -19   8      175.55      169.71     22.67 o
   2 -19   8      202.34      183.38     24.57 o
   3 -19   8       46.29       57.41     15.06 o
   4 -19   8       21.91       27.54     11.64 o
   5 -19   8       63.54       36.20      9.65 o
   6 -19   8       43.63       34.08      9.40 o
   7 -19   8        6.99        1.27      8.34 o
  -3 -18   8        6.68       28.59     12.72 o
  -2 -18   8       26.20       17.23     10.51 o
  -1 -18   8       81.23       94.74     18.00 o
   0 -18   8      335.32      329.72     21.56 o
   1 -18   8      103.78      108.13     18.35 o
   2 -18   8      134.56      133.12     20.10 o
   3 -18   8      120.75      139.25     21.80 o
   4 -18   8       19.57       18.75     10.06 o
   5 -18   8        4.36        4.76     12.26 o
   6 -18   8        2.42        3.52      6.36 o
   7 -18   8       24.71       27.66      7.79 o
  -4 -17   8       60.37       54.76     15.89 o
  -3 -17   8       10.41        3.82      8.85 o
  -2 -17   8        3.32        9.46      9.21 o
  -1 -17   8      159.67      152.95     21.86 o
   0 -17   8      154.44      148.45     14.23 o
   1 -17   8       23.84       17.59      6.04 o
   2 -17   8      193.21      209.08     24.10 o
   3 -17   8      230.36      292.25     29.52 o
   4 -17   8       27.15       33.86     11.61 o
   5 -17   8        3.01        4.82      5.25 o
   6 -17   8       26.76       22.54      6.39 o
   7 -17   8       54.38       54.83      8.63 o
   8 -17   8       24.15       26.59     12.34 o
  -5 -16   8       90.25      132.37     21.96 o
  -4 -16   8       18.88       42.55     13.97 o
  -3 -16   8       15.18       20.55     11.10 o
  -2 -16   8      193.84      222.14     26.00 o
  -1 -16   8       75.00       72.70      9.95 o
   0 -16   8        4.78       10.87      6.53 o
   1 -16   8      159.82      143.85     13.01 o
   2 -16   8      100.91      107.52     17.45 o
   3 -16   8       58.78       73.89     14.72 o
   4 -16   8      211.89      218.58     25.12 o
   5 -16   8      176.14      153.93     12.24 o
   6 -16   8       14.98       17.38      4.98 o
   7 -16   8       29.29       17.45      4.94 o
   8 -16   8       35.93       44.87      9.99 o
   9 -16   8        0.78        4.07     12.44 o
  -6 -15   8       72.58       60.24     11.12 o
  -5 -15   8       62.68       80.29     32.93 o
  -4 -15   8      151.01      154.21     17.69 o
  -3 -15   8      181.63      204.29     17.36 o
  -2 -15   8       82.20       82.24     17.59 o
  -1 -15   8        9.61        5.82      4.39 o
   0 -15   8      125.04      116.49     11.70 o
   1 -15   8       57.04       53.87      8.87 o
   2 -15   8       55.56       47.73      7.94 o
   3 -15   8      150.66      200.73     22.73 o
   4 -15   8      417.33      427.46     22.99 o
   5 -15   8      211.12      214.46     11.60 o
   6 -15   8      234.12      231.26     12.39 o
   7 -15   8      123.58      138.00     10.21 o
   8 -15   8       19.08       24.20      6.78 o
   9 -15   8        5.02        3.37      5.38 o
  -7 -14   8        2.84        5.32      7.71 o
  -6 -14   8       75.60       98.78     13.13 o
  -5 -14   8      283.51      298.87     21.15 o
  -4 -14   8      424.95      401.19     28.45 o
  -3 -14   8      222.17      183.24     15.98 o
  -2 -14   8      176.90      167.58     13.60 o
  -1 -14   8      239.60      238.22     16.16 o
   0 -14   8      184.96      170.62     13.34 o
   1 -14   8       63.07       74.37      7.23 o
   2 -14   8      131.17      125.27      8.93 o
   3 -14   8      681.77      643.13     25.85 o
   4 -14   8      458.17      413.21     15.09 o
   5 -14   8       45.45       44.56      5.48 o
   6 -14   8      260.42      293.26     13.65 o
   7 -14   8      227.41      258.69     13.28 o
   8 -14   8      262.13      242.26     16.09 o
   9 -14   8       25.80       12.37      9.85 o
  10 -14   8       25.41       27.38      9.21 o
  -8 -13   8        7.96       17.04      6.97 o
  -7 -13   8        1.30        4.33      7.09 o
  -6 -13   8       72.09       89.74     14.51 o
  -5 -13   8      447.98      476.50     25.85 o
  -4 -13   8      198.09      211.53     16.85 o
  -3 -13   8     1082.32     1087.42     37.19 o
  -2 -13   8      799.12      806.31     20.16 o
  -1 -13   8       80.69       69.27      5.91 o
   0 -13   8       80.96       75.96      6.09 o
   1 -13   8      655.96      633.82     19.34 o
   2 -13   8      823.76      848.47     22.59 o
   3 -13   8      491.00      489.65     17.83 o
   4 -13   8      370.90      372.71     13.84 o
   5 -13   8      129.34      131.07      7.56 o
   6 -13   8      318.55      330.86     13.75 o
   7 -13   8      618.26      594.83     29.92 o
   8 -13   8      276.67      292.78     19.83 o
   9 -13   8       13.29       21.66      6.39 o
  10 -13   8       10.60       11.22      6.65 o
  -8 -12   8       79.86       75.57     11.96 o
  -7 -12   8       72.93       67.40     10.62 o
  -6 -12   8      208.83      227.52     17.82 o
  -5 -12   8      196.09      197.87     16.27 o
  -4 -12   8      378.19      340.33     52.94 o
  -3 -12   8      872.76      873.49     20.77 o
  -2 -12   8      612.82      599.20     16.73 o
  -1 -12   8     1107.88     1140.75     32.37 o
   0 -12   8      309.87      326.43     11.88 o
   1 -12   8      624.14      645.87     18.95 o
   2 -12   8     1015.77     1040.82     24.54 o
   3 -12   8      177.73      152.52     10.63 o
   4 -12   8      160.66      143.01      8.53 o
   5 -12   8      641.97      637.28     16.25 o
   6 -12   8      683.39      701.37     22.78 o
   7 -12   8       72.12       70.00      6.97 o
   8 -12   8       63.20       92.46      9.86 o
   9 -12   8      110.14      109.05     11.31 o
  10 -12   8       35.83       35.56      9.05 o
  -9 -11   8       39.25       49.16     14.32 o
  -8 -11   8      238.73      264.31     16.52 o
  -7 -11   8      439.87      495.22     26.03 o
  -6 -11   8      464.26      480.39     28.25 o
  -5 -11   8      161.07      155.15     13.74 o
  -4 -11   8      311.64      314.20     18.63 o
  -3 -11   8      356.85      342.08     14.80 o
  -2 -11   8     1259.36     1210.15     27.69 o
  -1 -11   8      736.67      698.95     19.96 o
   0 -11   8      951.92      878.67     19.35 o
   1 -11   8      457.17      470.53     13.75 o
   2 -11   8      659.00      659.15     18.63 o
   3 -11   8      202.20      199.49      7.84 o
   4 -11   8      580.91      607.31     18.43 o
   5 -11   8      618.84      613.07     15.57 o
   6 -11   8      409.20      409.28     13.62 o
   7 -11   8      125.94      121.55     10.25 o
   8 -11   8       18.10       31.81      8.21 o
   9 -11   8       10.38       12.31      9.04 o
  10 -11   8       16.20        6.94     13.22 o
 -10 -10   8      107.29      108.29     20.18 o
  -9 -10   8       42.88       43.34     13.07 o
  -8 -10   8      181.02      199.99     13.99 o
  -7 -10   8       33.36       30.46      7.54 o
  -6 -10   8      699.34      787.45     38.92 o
  -5 -10   8     1063.14     1059.31     34.83 o
  -4 -10   8      370.51      367.64     15.33 o
  -3 -10   8      105.59       84.48      7.26 o
  -2 -10   8      671.31      657.73     20.71 o
  -1 -10   8      683.64      647.29     18.78 o
   0 -10   8     1702.92     1760.50     31.78 o
   1 -10   8      201.53      224.77     10.38 o
   2 -10   8      311.93      304.82     10.30 o
   3 -10   8       31.75       26.67      3.09 o
   4 -10   8      706.22      662.38     15.10 o
   5 -10   8       10.82       12.55      2.99 o
   6 -10   8      278.85      271.87     11.43 o
   7 -10   8      475.01      483.13     20.36 o
   8 -10   8      187.21      190.68     13.18 o
   9 -10   8       37.81       29.81     12.25 o
  10 -10   8        8.09       13.82      8.69 o
 -10  -9   8       37.20       29.55      7.31 o
  -9  -9   8       87.50      100.85     13.43 o
  -8  -9   8       26.24       22.47      5.67 o
  -7  -9   8      130.82      133.36     12.94 o
  -6  -9   8      485.34      485.69     34.45 o
  -5  -9   8      503.12      501.08     22.72 o
  -4  -9   8       83.84       73.98      6.73 o
  -3  -9   8       75.14       70.48      6.40 o
  -2  -9   8     1428.51     1447.41     28.96 o
  -1  -9   8      476.90      527.87     16.18 o
   0  -9   8      198.81      177.56      7.25 o
   1  -9   8      731.33      731.68     18.47 o
   2  -9   8     2594.26     2526.75     44.19 o
   3  -9   8       23.26       23.39      2.74 o
   4  -9   8      207.43      174.24      8.28 o
   5  -9   8       32.70       19.90      3.18 o
   6  -9   8      507.13      493.81     13.98 o
   7  -9   8      277.47      257.37     12.25 o
   8  -9   8      253.18      260.24     19.23 o
   9  -9   8       32.35       40.27     16.73 o
  10  -9   8        4.46       10.41      8.36 o
 -10  -8   8       37.52       30.99      5.49 o
  -9  -8   8       72.73       77.35      7.11 o
  -8  -8   8       84.76       90.81     12.37 o
  -7  -8   8      463.75      468.51     20.71 o
  -6  -8   8       82.26       81.59      9.35 o
  -5  -8   8       14.11       16.63      4.74 o
  -4  -8   8       10.04        5.96      2.73 o
  -3  -8   8     1029.56     1026.50     23.88 o
  -2  -8   8      572.53      557.15     16.51 o
  -1  -8   8      462.01      472.38     14.67 o
   0  -8   8     1007.06     1057.24     24.86 o
   1  -8   8      589.80      575.83     16.76 o
   2  -8   8      825.25      824.50     14.07 o
   3  -8   8      170.25      187.30      6.28 o
   4  -8   8       46.51       39.39      3.84 o
   5  -8   8       16.62       13.97      2.50 o
   6  -8   8      391.30      347.43     12.65 o
   7  -8   8      238.61      248.11     15.56 o
   8  -8   8       26.63       49.88      9.77 o
   9  -8   8      211.27      241.66     34.47 o
  10  -8   8      114.02      152.71     30.09 o
 -11  -7   8       36.47       41.96      7.92 o
 -10  -7   8        6.03        3.29      3.56 o
  -9  -7   8      128.64      140.03      8.86 o
  -8  -7   8      558.08      597.80     17.12 o
  -7  -7   8      723.55      703.73     22.19 o
  -6  -7   8      126.94      104.33      8.05 o
  -5  -7   8      506.13      495.60     29.05 o
  -4  -7   8        3.21        8.09      3.59 o
  -3  -7   8     1027.57     1014.20     22.96 o
  -2  -7   8      786.43      804.21     19.47 o
  -1  -7   8      696.36      634.86     16.63 o
   0  -7   8      583.31      508.68     14.43 o
   1  -7   8      309.00      309.09      8.27 o
   2  -7   8      492.88      489.16     10.09 o
   3  -7   8     2158.32     2078.22     28.39 o
   4  -7   8      218.21      221.26      7.97 o
   5  -7   8       84.15       90.26      5.59 o
   6  -7   8       57.57       86.36      6.77 o
   7  -7   8      158.22      155.75      9.82 o
   8  -7   8       19.83       14.38      4.90 o
   9  -7   8      126.42      136.93     16.86 o
  10  -7   8       93.77       76.48     12.41 o
 -11  -6   8        1.10        0.00      5.00 o
 -10  -6   8       15.46        8.98      4.50 o
  -9  -6   8      171.92      187.33      9.91 o
  -8  -6   8      412.61      411.65     13.79 o
  -7  -6   8      282.19      252.04     12.79 o
  -6  -6   8       24.75       30.21      3.71 o
  -5  -6   8       51.19       54.43      4.51 o
  -4  -6   8     2336.13     2258.54     31.59 o
  -3  -6   8      392.35      404.90     12.56 o
  -2  -6   8      808.70      850.37     16.81 o
  -1  -6   8      128.39      101.68      7.06 o
   0  -6   8      685.96      666.20     16.27 o
   1  -6   8      768.21      802.16     13.46 o
   2  -6   8     2615.09     2593.44     27.08 o
   3  -6   8     1091.22     1127.14     19.09 o
   4  -6   8     1036.10     1059.99     16.88 o
   5  -6   8     1063.19     1040.02     19.58 o
   6  -6   8       40.96       48.11      5.07 o
   7  -6   8      167.74      176.00     12.02 o
   8  -6   8      216.73      213.77     13.93 o
   9  -6   8       66.69       52.99      8.21 o
  10  -6   8       64.34       88.00     13.68 o
 -12  -5   8       50.95       37.82      9.85 o
 -11  -5   8       75.70       73.60     13.20 o
 -10  -5   8       40.21       46.97     10.60 o
  -9  -5   8       18.80       19.28      3.74 o
  -8  -5   8      250.24      247.65     10.31 o
  -7  -5   8      240.12      224.17     10.31 o
  -6  -5   8      904.47      874.33     18.63 o
  -5  -5   8      386.26      360.71     11.27 o
  -4  -5   8     2434.66     2387.10     35.55 o
  -3  -5   8      837.92      834.80     13.08 o
  -2  -5   8     1276.32     1319.72     21.23 o
  -1  -5   8       34.82       71.29      4.55 o
   0  -5   8      115.20      101.38      4.54 o
   1  -5   8     1730.57     1741.58     20.90 o
   2  -5   8     5687.83     5627.55     58.30 o
   3  -5   8     1514.81     1544.68     22.60 o
   4  -5   8      568.92      571.08     11.98 o
   5  -5   8      176.78      181.31      8.79 o
   6  -5   8     1069.71     1015.30     29.49 o
   7  -5   8      403.39      383.02     17.54 o
   8  -5   8      202.15      230.03     14.63 o
   9  -5   8       10.62       10.73      4.68 o
  10  -5   8       92.25      100.31     14.37 o
 -12  -4   8       49.36       53.57      8.47 o
 -11  -4   8       81.39       85.35      9.88 o
 -10  -4   8       48.41       47.45      8.36 o
  -9  -4   8      154.01      166.74      8.83 o
  -8  -4   8      135.09      134.13      7.39 o
  -7  -4   8      554.57      555.95     13.68 o
  -6  -4   8      960.03      948.77     18.69 o
  -5  -4   8      575.81      589.14     11.57 o
  -4  -4   8     4854.69     4754.14     54.92 o
  -3  -4   8     4489.23     4559.51     54.40 o
  -2  -4   8     1531.13     1645.94     23.70 o
  -1  -4   8       97.17      127.03      5.13 o
   0  -4   8     2339.55     2400.81     26.35 o
   1  -4   8     3085.99     3143.51     41.46 o
   2  -4   8     1970.13     1954.48     22.93 o
   3  -4   8     1159.91     1177.92     20.23 o
   4  -4   8      884.94      933.44     18.33 o
   5  -4   8      203.23      204.38      9.30 o
   6  -4   8      878.09      862.15     25.18 o
   7  -4   8      380.47      399.66     18.00 o
   8  -4   8      328.51      282.11     20.20 o
   9  -4   8       45.43       31.42      6.83 o
  10  -4   8      203.90      209.82     19.80 o
 -12  -3   8      107.74      112.95     14.68 o
 -11  -3   8       67.57       52.05      8.00 o
 -10  -3   8       94.56       96.13      8.23 o
  -9  -3   8      175.32      171.28      8.74 o
  -8  -3   8      799.89      762.30     17.37 o
  -7  -3   8      682.72      648.16     14.72 o
  -6  -3   8      323.14      311.31      9.38 o
  -5  -3   8      496.92      519.06     10.57 o
  -4  -3   8     2189.14     2139.37     21.28 o
  -3  -3   8     2673.75     2772.53     22.73 o
  -2  -3   8     1354.71     1341.83     17.10 o
  -1  -3   8     1263.91     1207.92     18.42 o
   0  -3   8      799.16      805.85     13.09 o
   1  -3   8     2961.35     3271.59     31.34 o
   2  -3   8     1682.07     1684.01     19.25 o
   3  -3   8      934.35      950.21     16.83 o
   4  -3   8     1115.76     1118.09     20.44 o
   5  -3   8       90.33       60.49      6.63 o
   6  -3   8       45.90       37.06      5.76 o
   7  -3   8      102.78      104.12      9.77 o
   8  -3   8      384.46      417.52     19.94 o
   9  -3   8       64.90       58.67     12.24 o
  10  -3   8       44.25       27.00      8.61 o
 -12  -2   8      122.94      151.58     16.45 o
 -11  -2   8        1.87        1.48      3.33 o
 -10  -2   8      182.85      189.72     10.86 o
  -9  -2   8      944.69      938.69     20.13 o
  -8  -2   8      706.67      669.24     14.25 o
  -7  -2   8       51.44       53.81      4.23 o
  -6  -2   8      551.79      583.10     14.26 o
  -5  -2   8     1277.63     1251.56     14.79 o
  -4  -2   8     3871.24     4105.29     31.40 o
  -3  -2   8     2500.25     2754.07     22.29 o
  -2  -2   8      446.56      411.96      7.57 o
  -1  -2   8       81.37       68.89      3.72 o
   0  -2   8      711.82      718.12      9.96 o
   1  -2   8     2644.61     2731.23     26.16 o
   2  -2   8      810.18      825.63     14.90 o
   3  -2   8      435.96      397.25      9.76 o
   4  -2   8      567.44      586.02     18.12 o
   5  -2   8     1078.58     1097.15     27.34 o
   6  -2   8      201.38      191.78     12.07 o
   7  -2   8       33.22       34.46      6.30 o
   8  -2   8       56.89       62.09      8.81 o
   9  -2   8      121.12       95.14     10.23 o
  10  -2   8       26.05       15.33     11.55 o
 -12  -1   8       70.90       73.83     12.03 o
 -11  -1   8       37.39       40.67      6.57 o
 -10  -1   8      570.80      581.18     22.24 o
  -9  -1   8      181.97      178.50      9.65 o
  -8  -1   8       30.20       18.97      2.80 o
  -7  -1   8      195.92      183.00      7.53 o
  -6  -1   8      782.95      767.22     20.12 o
  -5  -1   8      706.81      681.13     16.78 o
  -4  -1   8      844.45      871.23     11.45 o
  -3  -1   8      853.42      818.16     11.55 o
  -2  -1   8      726.77      798.27     10.21 o
  -1  -1   8     1151.24     1293.73     17.28 o
   0  -1   8      839.29      848.08     11.30 o
   1  -1   8        6.52        8.54      1.01 o
   2  -1   8      283.86      269.10      8.51 o
   3  -1   8      285.96      289.80      8.51 o
   4  -1   8      557.93      598.37     16.11 o
   5  -1   8      254.56      234.29     16.22 o
   6  -1   8      178.49      196.64     12.46 o
   7  -1   8       18.49       16.51      4.89 o
   8  -1   8        9.40       10.66      5.65 o
   9  -1   8       34.58       38.81     12.89 o
 -12   0   8       30.51       35.69     12.54 o
 -11   0   8       17.85        1.79      5.00 o
 -10   0   8      199.10      238.85     14.04 o
  -9   0   8      104.41      103.01      7.31 o
  -8   0   8      424.90      397.39     10.63 o
  -7   0   8      262.53      260.91      8.00 o
  -6   0   8      154.19      143.37      5.41 o
  -5   0   8      414.69      402.73      7.43 o
  -4   0   8      467.27      459.10      7.39 o
  -3   0   8       35.08       30.20      1.74 o
  -2   0   8     1855.67     1846.23     20.01 o
  -1   0   8     1921.40     1840.35     19.93 o
   0   0   8       91.75       79.53      3.82 o
   1   0   8       44.26       40.24      2.50 o
   2   0   8        2.60        3.62      1.48 o
   3   0   8        5.89       19.44      2.84 o
   4   0   8      969.81      975.07     21.32 o
   5   0   8      384.64      363.63     18.47 o
   6   0   8      258.94      258.13     21.09 o
   7   0   8      121.24      114.89     10.44 o
   8   0   8      143.68      117.06     11.37 o
   9   0   8        3.01        0.00      5.02 o
 -12   1   8       56.14       59.10      8.55 o
 -11   1   8        1.52        0.00      4.17 o
 -10   1   8       80.86       76.42     11.73 o
  -9   1   8        2.50        2.83      2.92 o
  -8   1   8      154.60      135.30      6.94 o
  -7   1   8      420.28      448.01     10.39 o
  -6   1   8      192.82      186.33      6.32 o
  -5   1   8      120.80      107.40      5.87 o
  -4   1   8       64.77       62.53      2.70 o
  -3   1   8      130.76      135.03      3.78 o
  -2   1   8     3639.10     3762.92     33.19 o
  -1   1   8     2130.62     2296.88     25.81 o
   0   1   8      842.98      867.77     18.39 o
   1   1   8       27.80       42.11      2.87 o
   2   1   8       68.27       74.56      4.47 o
   3   1   8        7.84        4.04      2.86 o
   4   1   8      174.41      175.10      9.17 o
   5   1   8       80.26       90.39      7.17 o
   6   1   8      104.20      111.74      8.29 o
   7   1   8      357.41      351.94     18.35 o
   8   1   8      357.71      346.69     22.82 o
   9   1   8      105.93      109.26     14.26 o
 -12   2   8      120.75      128.72     11.85 o
 -11   2   8       21.67       27.54      6.96 o
 -10   2   8       13.83       23.07      4.43 o
  -9   2   8        3.72        2.29      2.91 o
  -8   2   8      684.08      635.20     17.42 o
  -7   2   8      123.27      113.16      6.59 o
  -6   2   8       44.43       46.25      4.14 o
  -5   2   8       80.92       71.63      4.25 o
  -4   2   8       84.55       72.58      3.17 o
  -3   2   8      465.99      451.01      8.77 o
  -2   2   8     2381.81     2692.85     25.52 o
  -1   2   8     1082.80     1153.35     17.27 o
   0   2   8      579.09      575.18     10.09 o
   1   2   8      190.11      174.55      5.58 o
   2   2   8     1014.69     1111.50     26.31 o
   3   2   8      238.53      240.84     10.04 o
   4   2   8      184.39      180.99      9.40 o
   5   2   8       77.88       60.92      7.08 o
   6   2   8      422.20      433.78     16.45 o
   7   2   8       99.36       96.88      8.34 o
   8   2   8       37.31       33.95     12.50 o
 -12   3   8      124.18      120.73     11.70 o
 -11   3   8      131.75      119.80     10.86 o
 -10   3   8      110.57       95.02      7.93 o
  -9   3   8       42.23       36.22      5.96 o
  -8   3   8      124.59      126.80      8.48 o
  -7   3   8       92.78       90.98      6.95 o
  -6   3   8      317.52      306.39     11.69 o
  -5   3   8      293.40      289.35      8.97 o
  -4   3   8      233.57      208.99      5.75 o
  -3   3   8      370.03      351.35      7.95 o
  -2   3   8     3923.25     4092.36     35.05 o
  -1   3   8      434.67      406.02      9.89 o
   0   3   8     1253.93     1328.85     18.60 o
   1   3   8       47.62       43.73      3.65 o
   2   3   8      547.69      514.62     14.61 o
   3   3   8     1398.68     1418.65     23.79 o
   4   3   8      857.25      871.89     19.27 o
   5   3   8       38.04       31.82      5.35 o
   6   3   8       18.39       23.26      5.74 o
   7   3   8      111.46      110.87     10.96 o
   8   3   8      107.77       91.38     19.01 o
 -12   4   8       20.28        8.61      7.77 o
 -11   4   8       95.13       87.86      8.08 o
 -10   4   8      113.52      125.63     10.82 o
  -9   4   8      105.45       96.84      9.44 o
  -8   4   8      623.22      611.96     17.19 o
  -7   4   8      985.94      918.94     34.03 o
  -6   4   8      114.45       98.01      5.75 o
  -5   4   8       45.96       35.95      3.47 o
  -4   4   8      776.37      833.58     19.57 o
  -3   4   8     1657.32     1778.90     22.04 o
  -2   4   8      616.73      606.09     11.03 o
  -1   4   8      463.63      447.47     10.58 o
   0   4   8     1016.79     1076.96     17.62 o
   1   4   8       63.76       63.22      5.19 o
   2   4   8     1753.50     1732.48     40.79 o
   3   4   8     1143.47     1112.34     44.78 o
   4   4   8      463.85      448.96     16.87 o
   5   4   8       79.44       83.92      8.58 o
   6   4   8       79.13      116.68     10.49 o
   7   4   8       85.78       83.73     14.66 o
   8   4   8       72.44       63.19     16.56 o
 -13   5   8       52.25       43.50     13.77 o
 -12   5   8       61.50       45.27      9.91 o
 -11   5   8      107.67      103.76     13.76 o
 -10   5   8        6.07        1.89      5.01 o
  -9   5   8      180.87      170.64     10.02 o
  -8   5   8      449.85      441.81     16.92 o
  -7   5   8      867.58      862.69     22.84 o
  -6   5   8      798.89      757.12     16.99 o
  -5   5   8      405.05      388.85     11.73 o
  -4   5   8      330.41      336.50     13.79 o
  -3   5   8      271.60      265.98      9.28 o
  -2   5   8     1045.85     1045.06     31.78 o
  -1   5   8      722.26      737.68     17.19 o
   0   5   8      430.58      445.21     13.41 o
   1   5   8     1072.98     1084.29     34.97 o
   2   5   8      879.16      898.36     25.78 o
   3   5   8      363.47      387.17     17.36 o
   4   5   8        7.38        7.46      5.25 o
   5   5   8      117.02      110.61     12.99 o
   6   5   8      108.54       81.97     12.80 o
   7   5   8      150.26      142.15     22.82 o
 -12   6   8       39.07       31.16      8.78 o
 -11   6   8       36.19       22.22      7.12 o
 -10   6   8       16.83       16.61      5.12 o
  -9   6   8       28.64       35.43      5.88 o
  -8   6   8      712.40      736.71     28.82 o
  -7   6   8     1202.70     1177.40     27.97 o
  -6   6   8      858.21      796.99     22.93 o
  -5   6   8      265.03      243.21      9.72 o
  -4   6   8      150.49      143.82      8.77 o
  -3   6   8      375.16      343.54     13.65 o
  -2   6   8      268.34      258.71     15.54 o
  -1   6   8        6.08        4.64      2.27 o
   0   6   8      675.69      682.26     17.42 o
   1   6   8     1134.72     1095.01     34.81 o
   2   6   8      470.61      457.41     22.76 o
   3   6   8      131.94      121.24     12.43 o
   4   6   8        1.29        4.92      4.64 o
   5   6   8       53.17       57.96     12.91 o
   6   6   8       81.07       67.60     11.13 o
   7   6   8      247.87      204.34     26.57 o
 -12   7   8       35.54       36.72      9.50 o
 -11   7   8      131.22      134.79     12.01 o
 -10   7   8       56.31       64.66     26.91 o
  -9   7   8        0.78        8.86      4.26 o
  -8   7   8      334.97      319.58     15.22 o
  -7   7   8       68.12       63.22      7.52 o
  -6   7   8      541.02      504.02     15.05 o
  -5   7   8      128.65      100.77      7.89 o
  -4   7   8      972.03      987.17     24.96 o
  -3   7   8      163.78      158.90      9.95 o
  -2   7   8      127.82      139.01     12.23 o
  -1   7   8      221.42      207.71     11.34 o
   0   7   8      242.56      220.53     15.57 o
   1   7   8      155.51      141.12     13.19 o
   2   7   8       76.94       81.87     10.27 o
   3   7   8       49.39       59.35      9.26 o
   4   7   8      103.70      110.82     18.63 o
   5   7   8       53.99       68.27     10.46 o
   6   7   8       24.62       27.68      8.58 o
 -12   8   8       73.58       78.18     12.96 o
 -11   8   8       51.17       59.63     10.59 o
 -10   8   8       78.21       76.31      8.94 o
  -9   8   8      157.14      157.77     11.91 o
  -8   8   8      110.77      107.27      9.33 o
  -7   8   8        1.23        0.48      3.29 o
  -6   8   8      233.01      237.51     10.89 o
  -5   8   8        1.98        4.85      3.36 o
  -4   8   8      234.07      213.09     11.95 o
  -3   8   8      320.76      297.82     14.15 o
  -2   8   8      255.48      252.44     26.80 o
  -1   8   8      132.04      117.88     10.76 o
   0   8   8      228.70      255.48     17.60 o
   1   8   8      227.11      207.82     16.26 o
   2   8   8       81.11       80.14     10.43 o
   3   8   8       11.37        0.11      4.35 o
   4   8   8      111.81      125.60     25.47 o
   5   8   8       79.38       94.23     13.19 o
   6   8   8       23.19       18.17     12.00 o
 -12   9   8       18.90        7.12     16.58 o
 -11   9   8       53.40       80.05     17.48 o
 -10   9   8       40.37       55.41      8.05 o
  -9   9   8       25.75       20.81      5.57 o
  -8   9   8       27.82       35.81      6.54 o
  -7   9   8        7.45        9.76      6.64 o
  -6   9   8      310.25      273.12     12.18 o
  -5   9   8      173.62      170.35     11.35 o
  -4   9   8       75.01       76.11      9.44 o
  -3   9   8       66.03       72.22      9.68 o
  -2   9   8        2.30        2.55      4.74 o
  -1   9   8       90.18       97.94     11.40 o
   0   9   8      174.53      163.09     14.88 o
   1   9   8       16.84       17.28      6.40 o
   2   9   8       39.33       25.90     19.12 o
   3   9   8        3.70       10.81      5.78 o
   4   9   8      123.36      169.83     16.40 o
   5   9   8       84.47       94.07     15.90 o
 -11  10   8        5.89       10.36      8.57 o
 -10  10   8        0.61        8.54      5.94 o
  -9  10   8       10.04       12.92      5.08 o
  -8  10   8       12.91       15.21      5.10 o
  -7  10   8       53.07       48.48      6.98 o
  -6  10   8      183.68      197.75     12.86 o
  -5  10   8       64.81       68.60      7.76 o
  -4  10   8       66.39       64.79      7.77 o
  -3  10   8       10.88       14.60      6.10 o
  -2  10   8       53.92       60.76      9.41 o
  -1  10   8      278.87      312.16     20.64 o
   0  10   8        3.90        0.00      6.13 o
   1  10   8       56.97       73.28     10.92 o
   2  10   8       50.53       34.60     10.64 o
   3  10   8       46.83       29.59      9.61 o
   4  10   8       67.77       53.36     10.57 o
 -11  11   8        4.15        0.34      7.77 o
 -10  11   8       28.85       36.71      9.63 o
  -9  11   8        1.50        0.00      6.17 o
  -8  11   8        7.62        0.00      3.98 o
  -7  11   8       48.96       40.79      6.73 o
  -6  11   8       83.21       72.41     11.05 o
  -5  11   8       64.21       47.99      8.31 o
  -4  11   8      201.46      190.28     16.48 o
  -3  11   8      379.34      362.74     22.53 o
  -2  11   8       83.63       97.27     12.59 o
  -1  11   8      119.55      120.64     13.49 o
   0  11   8       47.17       48.22     14.59 o
   1  11   8        1.68       13.20      6.75 o
   2  11   8        2.43        8.45      9.67 o
   3  11   8       80.64       89.42     10.56 o
 -10  12   8        7.78        3.72      5.45 o
  -9  12   8       13.69       13.80      7.34 o
  -8  12   8      101.84       98.52     13.30 o
  -7  12   8        0.68        8.49      4.21 o
  -6  12   8       19.69       22.64      5.72 o
  -5  12   8       32.24       33.72      6.95 o
  -4  12   8      189.72      195.00     17.06 o
  -3  12   8      279.55      252.78     19.54 o
  -2  12   8      399.55      432.00     47.94 o
  -1  12   8      143.05      148.76     15.95 o
   0  12   8       18.65       20.37     12.56 o
   1  12   8       81.33       92.33     13.65 o
   2  12   8       72.32       61.68      8.93 o
 -10  13   8       28.96       21.89      9.37 o
  -9  13   8       26.18       28.41      8.84 o
  -8  13   8       50.60       40.61     12.84 o
  -7  13   8       36.43       44.47     10.14 o
  -6  13   8       49.49       46.35      7.40 o
  -5  13   8      175.29      188.91     17.26 o
  -4  13   8      121.58      123.46     14.68 o
  -3  13   8        1.28        0.00      5.70 o
  -2  13   8      122.39      139.09     18.56 o
  -1  13   8      174.30      182.04     18.07 o
   0  13   8      302.51      335.49     24.00 o
   1  13   8       75.10       70.24      9.65 o
  -9  14   8       24.94       33.67     13.43 o
  -8  14   8       48.35       53.15     10.32 o
  -7  14   8      127.99      148.70     32.05 o
  -6  14   8       82.39       90.73     10.32 o
  -5  14   8       33.16       43.35     12.17 o
  -4  14   8       41.14       51.82     10.18 o
  -3  14   8        7.39       12.81     10.08 o
  -2  14   8        5.28        0.04      5.42 o
  -1  14   8      139.61      171.57     18.17 o
   0  14   8      249.52      301.47     32.64 o
  -7  15   8       67.00       65.61     16.78 o
  -6  15   8       39.49       50.54     14.26 o
  -5  15   8       13.79       21.67      7.02 o
  -4  15   8       39.25       33.16      8.58 o
  -3  15   8       31.31       37.36      9.30 o
  -1 -20   9        3.78        0.00      8.12 o
   1 -20   9       25.09       24.92     10.92 o
   2 -20   9        1.44        0.00      6.82 o
   3 -20   9        0.87        0.00     11.64 o
   4 -20   9       36.79       37.24     14.28 o
   5 -20   9       13.20       17.59      9.95 o
  -2 -19   9       12.05       12.96      7.65 o
  -1 -19   9        2.27        7.13      9.03 o
   0 -19   9       10.13       16.27      9.44 o
   1 -19   9       12.70       22.39     10.61 o
   2 -19   9       25.08       19.41     10.27 o
   3 -19   9        8.07       14.84     10.52 o
   4 -19   9        9.35       10.99      8.80 o
   5 -19   9       63.09       68.80     12.33 o
   6 -19   9       51.52       35.28     15.71 o
  -3 -18   9        5.06       17.25     12.20 o
  -2 -18   9       17.67        0.00      7.82 o
  -1 -18   9       18.58        5.50      8.12 o
   0 -18   9        4.42        1.00      6.96 o
   1 -18   9        7.41        0.00      6.83 o
   2 -18   9        5.81       25.67     10.94 o
   3 -18   9        6.63        1.04      6.82 o
   4 -18   9        2.08        7.38      7.84 o
   5 -18   9       78.45      100.17     13.62 o
   6 -18   9       37.08       52.31     10.59 o
   7 -18   9        9.73        5.50      6.51 o
  -4 -17   9       59.80       64.86     17.69 o
  -3 -17   9       53.75       70.52     16.06 o
  -2 -17   9       63.19       76.03     15.99 o
  -1 -17   9       49.92       33.56      7.18 o
   0 -17   9      130.50      117.25     17.77 o
   1 -17   9        0.50        3.53      4.81 o
   2 -17   9       71.92       80.10     16.99 o
   3 -17   9        6.19       12.64      9.86 o
   4 -17   9       40.08       40.93      8.75 o
   5 -17   9       26.69       38.51      9.05 o
   6 -17   9       50.38       62.93     13.90 o
   7 -17   9        9.61        6.10      7.03 o
   8 -17   9        0.35        7.50      8.13 o
  -6 -16   9        5.18       35.39     12.72 o
  -5 -16   9        1.20        0.00      7.02 o
  -4 -16   9       46.29       30.39      8.59 o
  -3 -16   9        2.80        0.00      5.89 o
  -2 -16   9       20.32       29.10     10.87 o
  -1 -16   9       28.81       31.76      7.23 o
   0 -16   9      113.00      126.40     12.65 o
   1 -16   9       22.59       29.74      7.14 o
   2 -16   9        2.17        2.39      7.34 o
   3 -16   9       14.37        5.18      5.70 o
   4 -16   9       31.21       25.85      7.07 o
   5 -16   9       66.10       45.96      9.36 o
   6 -16   9      100.94       93.31     12.71 o
   7 -16   9        7.80        5.60      6.58 o
   8 -16   9       25.50        9.53     13.56 o
  -6 -15   9        0.12        4.82      8.11 o
  -5 -15   9       13.38       20.66     10.68 o
  -4 -15   9        2.32        7.55     11.68 o
  -3 -15   9       57.00       45.82     15.32 o
  -2 -15   9        5.65        8.01      4.49 o
  -1 -15   9       37.13       18.71      5.06 o
   0 -15   9       46.00       58.43      8.65 o
   1 -15   9       24.68       24.90      6.22 o
   2 -15   9       15.31        9.24      7.13 o
   3 -15   9        2.59        1.71     10.28 o
   4 -15   9        2.07        0.00      2.81 o
   5 -15   9       75.61       69.57      6.27 o
   6 -15   9       36.83       37.10      6.83 o
   7 -15   9       10.12        3.26      6.07 o
   8 -15   9        4.96       10.49      6.14 o
   9 -15   9        4.52        8.67      7.89 o
  -7 -14   9        4.96        7.14      5.32 o
  -6 -14   9        2.70        0.03      5.21 o
  -5 -14   9      141.28      153.57     21.43 o
  -4 -14   9       11.68       16.89      6.88 o
  -3 -14   9      127.75      101.29     12.01 o
  -2 -14   9       74.41       71.66      9.49 o
  -1 -14   9       17.24       17.02      3.85 o
   0 -14   9        5.97        8.99      3.12 o
   1 -14   9        5.51       12.48      3.75 o
   2 -14   9        3.73        1.38      3.02 o
   3 -14   9      135.11      124.90     11.94 o
   4 -14   9       44.50       36.63      6.61 o
   5 -14   9        1.90        4.89      2.72 o
   6 -14   9       16.27       19.91      6.34 o
   7 -14   9        0.68        6.88      8.29 o
   8 -14   9       30.16       22.11      9.01 o
   9 -14   9        2.51        9.84      5.45 o
  -8 -13   9       53.73       37.26      9.54 o
  -7 -13   9        3.50        3.88      5.89 o
  -6 -13   9       12.23       17.54      5.97 o
  -5 -13   9       59.86       69.30     10.75 o
  -4 -13   9        4.23        0.00      5.07 o
  -3 -13   9       23.66       22.78      4.00 o
  -2 -13   9        0.46        3.70      3.65 o
  -1 -13   9       58.45       50.21      5.39 o
   0 -13   9       54.63       42.28      5.04 o
   1 -13   9        0.08        0.00      3.01 o
   2 -13   9      350.36      329.52     14.20 o
   3 -13   9       14.81       22.80      7.05 o
   4 -13   9        0.99        4.84      2.79 o
   5 -13   9      107.73       99.34      7.97 o
   6 -13   9        6.88        5.06      3.21 o
   7 -13   9        2.37       12.95      4.67 o
   8 -13   9       52.56       27.49      6.14 o
   9 -13   9       10.05       13.82      6.04 o
  -8 -12   9        2.65        5.41      4.65 o
  -7 -12   9       80.38       73.54     11.25 o
  -6 -12   9      172.27      155.77     15.06 o
  -5 -12   9       58.13       59.90     10.07 o
  -4 -12   9       50.39       48.87     12.87 o
  -3 -12   9       15.84       10.79      3.48 o
  -2 -12   9      130.15      107.93      8.63 o
  -1 -12   9      161.89      124.74     11.59 o
   0 -12   9       18.63       13.74      3.10 o
   1 -12   9      899.00      852.46     20.03 o
   2 -12   9      849.72      804.19     22.34 o
   3 -12   9      115.11      118.11      7.56 o
   4 -12   9        4.60        7.15      4.18 o
   5 -12   9       26.91       23.67      6.99 o
   6 -12   9      144.34      136.67      9.37 o
   7 -12   9      115.30      110.39     10.19 o
   8 -12   9       15.22       14.18      5.59 o
   9 -12   9        1.31        7.75      6.61 o
  10 -12   9       29.13       26.92     11.80 o
  -9 -11   9        4.43        2.70      5.67 o
  -8 -11   9       43.12       47.40      7.91 o
  -7 -11   9       30.98       10.53     10.52 o
  -6 -11   9       38.82       36.33     11.38 o
  -5 -11   9       27.12       28.33      6.83 o
  -4 -11   9       59.21       53.31      6.56 o
  -3 -11   9       16.04       12.85      3.61 o
  -2 -11   9     1013.87      960.77     29.78 o
  -1 -11   9      583.58      530.45     17.67 o
   0 -11   9      357.36      305.20     13.11 o
   1 -11   9     1417.10     1273.74     24.12 o
   2 -11   9       36.36       43.13      7.15 o
   3 -11   9       12.25        5.53      2.42 o
   4 -11   9       38.03       25.29      3.49 o
   5 -11   9       16.74       14.58      3.64 o
   6 -11   9      265.09      249.85     12.10 o
   7 -11   9        8.64       14.63      5.79 o
   8 -11   9        3.60        1.41      5.89 o
   9 -11   9        1.39        6.58      5.78 o
  10 -11   9       33.47       42.73     13.23 o
 -10 -10   9       69.32       81.93     17.21 o
  -9 -10   9        0.28        6.38      4.47 o
  -8 -10   9        0.57        0.00      3.85 o
  -7 -10   9       69.87       61.03     17.59 o
  -6 -10   9        7.51        7.78      8.85 o
  -5 -10   9      145.48      130.85     15.35 o
  -4 -10   9       23.57       18.79      9.00 o
  -3 -10   9       92.62       65.21      6.87 o
  -2 -10   9      350.01      308.86     13.38 o
  -1 -10   9        0.03        0.00      2.60 o
   0 -10   9       60.91       44.54      5.09 o
   1 -10   9       19.08       17.10      3.63 o
   2 -10   9      220.73      217.65      8.18 o
   3 -10   9      262.55      265.43      8.80 o
   4 -10   9       73.52       68.46      5.03 o
   5 -10   9      532.16      527.56     16.50 o
   6 -10   9        0.78        2.90      3.11 o
   7 -10   9       16.41       24.40      4.51 o
   8 -10   9        8.36       15.23      5.72 o
   9 -10   9       29.04       16.60     13.13 o
  10 -10   9        4.92        8.66      7.23 o
 -10  -9   9        0.24        2.35      5.67 o
  -9  -9   9       58.21       66.09      7.47 o
  -8  -9   9       32.95       34.27      7.92 o
  -7  -9   9      103.81      112.79     11.92 o
  -6  -9   9       73.73       80.36      9.85 o
  -5  -9   9      234.77      259.96     16.56 o
  -4  -9   9      517.94      480.98     17.51 o
  -3  -9   9       15.21       18.65      4.30 o
  -2  -9   9       54.81       48.36      6.37 o
  -1  -9   9       48.11       47.40      5.22 o
   0  -9   9        5.42        5.11      1.66 o
   1  -9   9      151.75      132.68      6.76 o
   2  -9   9        7.53        3.57      1.81 o
   3  -9   9      282.85      272.24      7.99 o
   4  -9   9       85.52       94.24      6.78 o
   5  -9   9       78.03       67.85      6.32 o
   6  -9   9       89.36       86.61      7.46 o
   7  -9   9       16.68       11.92      5.63 o
   8  -9   9        4.80        6.28      4.54 o
   9  -9   9      104.84      106.69     13.63 o
  10  -9   9       31.86       26.70     13.61 o
 -10  -8   9        3.15        2.07      3.55 o
  -9  -8   9       23.37       24.47      4.38 o
  -8  -8   9       27.07       34.08      5.03 o
  -7  -8   9        3.19        0.99      3.70 o
  -6  -8   9       73.87       65.22      8.84 o
  -5  -8   9        0.97        4.77      3.83 o
  -4  -8   9       50.03       44.40      5.91 o
  -3  -8   9      151.89      164.87      9.64 o
  -2  -8   9        9.00        3.29      2.63 o
  -1  -8   9      135.71      106.21      7.22 o
   0  -8   9      175.98      167.95      7.57 o
   1  -8   9        7.31        5.83      1.84 o
   2  -8   9      342.89      329.09      9.57 o
   3  -8   9       42.23       36.70      7.51 o
   4  -8   9        8.51        8.05      2.44 o
   5  -8   9       54.34       62.96      5.87 o
   6  -8   9      144.77      143.81      9.08 o
   7  -8   9        0.46        0.00      2.77 o
   8  -8   9        3.06        0.00      4.51 o
   9  -8   9        7.20        2.56      5.98 o
  10  -8   9       48.08       51.11     11.36 o
 -11  -7   9       11.82        0.00     14.74 o
 -10  -7   9       89.63       87.87      7.54 o
  -9  -7   9        0.82        1.87      3.38 o
  -8  -7   9       18.92       26.48      5.65 o
  -7  -7   9      120.12      106.88      8.82 o
  -6  -7   9       26.00       29.22      3.80 o
  -5  -7   9      132.51      107.49      6.89 o
  -4  -7   9      158.18      162.58     10.23 o
  -3  -7   9      176.64      158.57      9.07 o
  -2  -7   9      419.32      451.01     14.97 o
  -1  -7   9       64.75       79.76      6.08 o
   0  -7   9       81.25       93.57      5.70 o
   1  -7   9      266.21      261.15      7.80 o
   2  -7   9        1.63        3.92      1.47 o
   3  -7   9     1733.28     1824.83     32.79 o
   4  -7   9      912.58      897.63     20.07 o
   5  -7   9      168.40      184.59     11.02 o
   6  -7   9       50.50       49.49      5.69 o
   7  -7   9        0.22        3.59      5.84 o
   8  -7   9        6.81       14.53      5.14 o
   9  -7   9        6.81        0.00      6.24 o
  10  -7   9       41.11       24.55      8.83 o
 -11  -6   9        1.16        0.00      5.98 o
 -10  -6   9       77.92       92.62      7.79 o
  -9  -6   9        1.66        2.65      4.66 o
  -8  -6   9      156.41      159.89      9.72 o
  -7  -6   9       10.48       10.73      3.16 o
  -6  -6   9      702.67      637.60     16.37 o
  -5  -6   9      118.77      126.35      6.31 o
  -4  -6   9      621.08      597.82     15.31 o
  -3  -6   9      202.60      193.68      8.33 o
  -2  -6   9       62.48       58.22      4.54 o
  -1  -6   9       31.13       38.90      6.16 o
   0  -6   9       47.20       34.64      3.02 o
   1  -6   9      184.03      169.46      6.09 o
   2  -6   9      535.53      491.20     12.19 o
   3  -6   9      290.11      273.73     11.52 o
   4  -6   9      516.98      494.59     16.81 o
   5  -6   9       64.04       67.24      5.84 o
   6  -6   9       52.00       47.71      5.36 o
   7  -6   9       49.68       37.72      6.64 o
   8  -6   9        0.88        6.53      4.97 o
   9  -6   9       88.06       84.74     10.12 o
  10  -6   9        0.80        0.00      5.70 o
 -11  -5   9       34.88       52.16     10.76 o
 -10  -5   9        0.64        5.83      3.66 o
  -9  -5   9       18.70       19.34      4.74 o
  -8  -5   9        3.49        9.86      3.21 o
  -7  -5   9      550.47      559.93     14.20 o
  -6  -5   9     1324.28     1293.74     21.18 o
  -5  -5   9       57.51       64.61      4.49 o
  -4  -5   9       26.24       31.48      4.05 o
  -3  -5   9      397.59      375.41      9.03 o
  -2  -5   9        0.89        0.96      1.79 o
  -1  -5   9      133.94      140.13      4.75 o
   0  -5   9        6.10       13.20      1.82 o
   1  -5   9      351.72      333.17     12.06 o
   2  -5   9      284.83      270.30      8.10 o
   3  -5   9       74.70       74.62      6.13 o
   4  -5   9        0.96        4.18      3.11 o
   5  -5   9        7.77        9.46      3.48 o
   6  -5   9        0.99        0.00      3.85 o
   7  -5   9       45.57       52.46      7.02 o
   8  -5   9       16.93       12.80      5.12 o
   9  -5   9       88.97       81.84     10.03 o
  10  -5   9        0.11        0.00     10.31 o
 -12  -4   9       68.01       50.51     15.74 o
 -11  -4   9        8.91        9.52      9.81 o
 -10  -4   9       27.41       22.20      5.64 o
  -9  -4   9       32.81       22.87      4.05 o
  -8  -4   9      240.13      248.92     11.19 o
  -7  -4   9      279.88      281.32     10.26 o
  -6  -4   9        6.25        5.36      2.27 o
  -5  -4   9      264.88      255.67      7.59 o
  -4  -4   9       59.32       62.76      3.39 o
  -3  -4   9       88.21       88.53      3.90 o
  -2  -4   9       41.05       35.18      2.78 o
  -1  -4   9        8.97        6.85      0.98 o
   0  -4   9       25.98       33.37      2.49 o
   1  -4   9        7.03        7.82      2.48 o
   2  -4   9      127.01      117.24      5.13 o
   3  -4   9      333.92      353.20     13.05 o
   4  -4   9       44.38       49.74      6.60 o
   5  -4   9      625.08      585.85     16.39 o
   6  -4   9      130.73       97.47      8.82 o
   7  -4   9      146.05      144.69     11.40 o
   8  -4   9       93.18       97.25     10.15 o
   9  -4   9       37.30       48.39      7.92 o
  10  -4   9        0.22        0.00     14.16 o
 -12  -3   9       39.45       63.06     16.00 o
 -11  -3   9       94.02      110.47     10.67 o
 -10  -3   9        1.47        5.78      3.69 o
  -9  -3   9       44.85       55.13      5.17 o
  -8  -3   9        0.74        0.00      2.07 o
  -7  -3   9        0.22        1.38      2.02 o
  -6  -3   9      786.71      771.87     15.33 o
  -5  -3   9      107.63      102.17      4.74 o
  -4  -3   9       26.12       22.48      2.29 o
  -3  -3   9     1531.35     1668.03     18.91 o
  -2  -3   9        4.71        3.15      1.13 o
  -1  -3   9      336.49      346.13      9.99 o
   0  -3   9      433.65      453.95     17.63 o
   1  -3   9       29.03       41.57      2.74 o
   2  -3   9       57.47       50.22      3.37 o
   3  -3   9        3.86        3.82      2.50 o
   4  -3   9      216.37      235.29     17.29 o
   5  -3   9       35.48       45.13      6.14 o
   6  -3   9       10.30        4.15      4.01 o
   7  -3   9       63.05       67.40      8.59 o
   8  -3   9      116.48      128.60     11.59 o
   9  -3   9        8.02       10.59      9.59 o
 -12  -2   9      213.25      247.57     30.23 o
 -11  -2   9       34.81       48.85     11.77 o
 -10  -2   9       19.88       20.66      4.12 o
  -9  -2   9        7.86        9.49      2.93 o
  -8  -2   9      165.41      156.07      6.90 o
  -7  -2   9       36.02       31.87      3.74 o
  -6  -2   9       19.01       27.58      3.06 o
  -5  -2   9      357.55      349.69      8.45 o
  -4  -2   9      670.48      682.38     10.06 o
  -3  -2   9      138.19      146.57      4.97 o
  -2  -2   9       12.03        6.99      1.46 o
  -1  -2   9       21.34       29.59      2.70 o
   0  -2   9      184.80      176.18      4.92 o
   1  -2   9        9.45       14.60      1.80 o
   2  -2   9        1.06        5.24      2.04 o
   3  -2   9        3.78        7.26      2.57 o
   4  -2   9      104.07       87.49      7.55 o
   5  -2   9       10.22        5.26      4.37 o
   6  -2   9        4.90        8.44      3.75 o
   7  -2   9        8.54        4.26      4.01 o
   8  -2   9       99.38      102.46     10.63 o
   9  -2   9       58.18       50.23      8.61 o
 -12  -1   9      207.29      262.06     30.58 o
 -11  -1   9      153.47      154.63     14.91 o
 -10  -1   9       40.55       45.28      6.94 o
  -9  -1   9       18.44       13.47      3.48 o
  -8  -1   9        0.52        1.92      1.94 o
  -7  -1   9       81.59       61.46      5.19 o
  -6  -1   9      204.78      207.69      7.69 o
  -5  -1   9      170.31      163.55      5.16 o
  -4  -1   9       12.48       15.21      1.43 o
  -3  -1   9       94.64       93.49      3.69 o
  -2  -1   9       73.61       69.49      4.06 o
  -1  -1   9      323.52      341.67      8.73 o
   0  -1   9       87.06      111.32      4.71 o
   1  -1   9      136.71      143.23      4.67 o
   2  -1   9      429.89      432.94     19.33 o
   3  -1   9       53.06       85.25      7.33 o
   4  -1   9        0.02        0.94      2.61 o
   5  -1   9       94.67       88.46      8.29 o
   6  -1   9      265.73      273.59     17.20 o
   7  -1   9      184.64      174.69     12.84 o
   8  -1   9       29.21       32.96      6.84 o
   9  -1   9       98.24       86.46     13.00 o
 -12   0   9      176.52      206.67     19.22 o
 -11   0   9       48.59       60.35     10.77 o
 -10   0   9       61.67       74.48      9.90 o
  -9   0   9       18.24       19.93      3.76 o
  -8   0   9       40.66       35.49      3.92 o
  -7   0   9      509.91      437.42     10.56 o
  -6   0   9        4.60        7.56      1.83 o
  -5   0   9      396.20      380.24      8.46 o
  -4   0   9      943.37     1032.89     14.63 o
  -3   0   9      544.08      544.12     13.66 o
  -2   0   9       32.55       32.84      2.23 o
  -1   0   9       14.36       11.10      1.70 o
   0   0   9      246.12      244.05      7.03 o
   1   0   9        0.47        1.92      1.14 o
   2   0   9        6.27        9.32      2.01 o
   3   0   9       28.93       16.70      3.06 o
   4   0   9       10.73       19.26      3.78 o
   5   0   9        8.61        8.25      3.58 o
   6   0   9        0.16        7.55      4.73 o
   7   0   9        0.01        3.01      4.15 o
   8   0   9      214.51      162.16     13.55 o
   9   0   9        0.82       12.21      6.94 o
 -12   1   9       19.59       34.66     11.77 o
 -11   1   9        5.79       16.24      6.82 o
 -10   1   9      176.13      180.78     10.43 o
  -9   1   9       86.66       87.74      8.94 o
  -8   1   9       35.60       30.67      3.60 o
  -7   1   9      231.26      201.03      9.03 o
  -6   1   9      168.59      190.80      7.24 o
  -5   1   9       12.11        6.77      1.35 o
  -4   1   9       85.19       93.68      3.38 o
  -3   1   9       91.44       93.36      3.22 o
  -2   1   9      345.73      383.63      7.58 o
  -1   1   9      525.51      556.61     10.70 o
   0   1   9       49.42       46.97      3.04 o
   1   1   9       79.15      102.26      5.49 o
   2   1   9      487.73      478.20     11.68 o
   3   1   9       23.22       19.53      4.30 o
   4   1   9       98.87       93.99      6.99 o
   5   1   9        4.47        7.17      3.33 o
   6   1   9        2.59        7.93      3.82 o
   7   1   9        6.07       15.49      5.59 o
   8   1   9       22.04       19.45      6.44 o
 -12   2   9        1.57       12.58      6.19 o
 -11   2   9       70.09       59.33     14.01 o
 -10   2   9       48.72       30.48      6.82 o
  -9   2   9       13.56       22.21      3.99 o
  -8   2   9       96.16      102.43      7.18 o
  -7   2   9       44.22       39.93      3.87 o
  -6   2   9       16.09       21.20      2.85 o
  -5   2   9       29.88       28.28      3.00 o
  -4   2   9      162.94      133.96      4.22 o
  -3   2   9        4.04        8.26      1.39 o
  -2   2   9        8.22        8.11      1.66 o
  -1   2   9       57.08       53.41      3.50 o
   0   2   9      157.01      159.16      5.76 o
   1   2   9      170.10      162.11      6.90 o
   2   2   9      176.19      192.99      7.95 o
   3   2   9       77.18       72.55      5.54 o
   4   2   9       62.45       67.92      6.82 o
   5   2   9       17.72        5.98      2.77 o
   6   2   9       10.09        7.38      3.84 o
   7   2   9       83.56       89.64     20.72 o
   8   2   9        0.48        0.00      7.99 o
 -13   3   9        4.34        3.21      9.04 o
 -12   3   9       47.58       51.05     13.71 o
 -11   3   9      115.25      123.04     10.82 o
 -10   3   9       80.48       83.45      8.75 o
  -9   3   9       67.95       68.15      6.44 o
  -8   3   9        1.82        2.41      3.85 o
  -7   3   9       64.40       60.43      5.28 o
  -6   3   9       72.89       81.26      6.27 o
  -5   3   9       11.53       11.48      2.29 o
  -4   3   9       62.63       70.14      3.36 o
  -3   3   9        0.24        1.21      1.28 o
  -2   3   9      121.48      126.11      5.03 o
  -1   3   9      146.53      139.48      6.18 o
   0   3   9      105.08      104.63      5.53 o
   1   3   9      368.12      351.07     10.31 o
   2   3   9       32.45       38.62      4.61 o
   3   3   9        3.09        3.18      3.47 o
   4   3   9       11.14        8.37      3.36 o
   5   3   9       62.85       58.23      6.74 o
   6   3   9        1.19        0.00      4.31 o
   7   3   9        0.07        0.00      3.92 o
   8   3   9        0.62        5.42      9.20 o
 -12   4   9       20.65       24.30      8.01 o
 -11   4   9      102.79       84.58      9.54 o
 -10   4   9       95.55       91.88      9.43 o
  -9   4   9        5.57        6.85      5.28 o
  -8   4   9       94.24       95.94      6.91 o
  -7   4   9      311.77      326.66     13.52 o
  -6   4   9        3.59        5.33      2.82 o
  -5   4   9        2.53        2.86      1.99 o
  -4   4   9       35.99       33.21      5.36 o
  -3   4   9      438.17      391.90      9.15 o
  -2   4   9      195.43      191.91      7.20 o
  -1   4   9       47.42       39.62      4.25 o
   0   4   9       14.47        9.61      3.96 o
   1   4   9      742.03      745.37     22.82 o
   2   4   9       29.16       30.04      8.02 o
   3   4   9       92.04      112.95     10.00 o
   4   4   9        6.99        6.47      4.15 o
   5   4   9        0.35        1.87      3.93 o
   6   4   9       23.08       14.17      6.32 o
   7   4   9        3.27        0.00      7.87 o
 -12   5   9        6.83        0.00      6.84 o
 -11   5   9       39.89       42.04      7.54 o
 -10   5   9      132.38      152.19     14.93 o
  -9   5   9      211.64      227.71     17.07 o
  -8   5   9      136.69      131.70      9.44 o
  -7   5   9       82.04       81.52      7.22 o
  -6   5   9       28.72       23.46      3.60 o
  -5   5   9      132.82      125.98      6.84 o
  -4   5   9        7.09        6.18      3.67 o
  -3   5   9       22.16       24.44      2.94 o
  -2   5   9       13.73       18.00      3.27 o
  -1   5   9      630.28      628.81     16.55 o
   0   5   9      423.83      468.63     23.42 o
   1   5   9      109.19      112.69     11.84 o
   2   5   9      138.76      146.86     12.18 o
   3   5   9        0.04        0.48      3.56 o
   4   5   9       20.88        9.59      6.52 o
   5   5   9      237.11      232.20     20.80 o
   6   5   9        0.07        5.92     12.16 o
 -12   6   9       47.77       32.14      6.84 o
 -11   6   9        0.36        0.00      5.48 o
 -10   6   9       70.89       66.73     10.77 o
  -9   6   9       34.05       34.78      7.27 o
  -8   6   9      172.07      170.79     13.95 o
  -7   6   9      311.63      296.02     14.70 o
  -6   6   9      264.76      243.55     10.11 o
  -5   6   9      107.64      103.32      6.67 o
  -4   6   9        0.32        4.06      2.59 o
  -3   6   9        6.45        8.14      3.41 o
  -2   6   9        7.92        7.43      2.94 o
  -1   6   9      111.23      111.95      7.33 o
   0   6   9        0.21        2.50      2.95 o
   1   6   9      314.37      311.90     24.55 o
   2   6   9        7.84       10.33      5.80 o
   3   6   9        8.97        3.85      9.06 o
   4   6   9        6.36        0.00      4.39 o
   5   6   9       95.73       77.09     19.86 o
   6   6   9       56.45       63.83     11.40 o
 -12   7   9       30.18       36.31      9.96 o
 -11   7   9       25.51       24.96      8.01 o
 -10   7   9       26.41       29.32      8.00 o
  -9   7   9        8.84       11.78      9.48 o
  -8   7   9      277.25      252.17     20.08 o
  -7   7   9       30.98       43.23      7.93 o
  -6   7   9       93.98       96.41      6.87 o
  -5   7   9      794.91      759.47     22.39 o
  -4   7   9       36.40       32.10      5.27 o
  -3   7   9        0.54        1.22      3.03 o
  -2   7   9       11.64       11.16      3.99 o
  -1   7   9       72.36       55.92      6.40 o
   0   7   9       46.70       43.69      8.05 o
   1   7   9       76.96       59.48      9.09 o
   2   7   9        7.39        5.95      6.09 o
   3   7   9       47.66       45.62     14.74 o
   4   7   9        0.62        6.69      6.25 o
   5   7   9        3.16        3.26      7.99 o
   6   7   9        3.31        4.20      5.56 o
 -12   8   9       78.65       89.76     13.52 o
 -11   8   9        4.75        6.47      6.22 o
 -10   8   9        5.02        9.87      5.31 o
  -9   8   9        0.70        0.94      5.58 o
  -8   8   9       81.81       73.31     19.16 o
  -7   8   9       13.04       15.27      5.96 o
  -6   8   9      238.93      249.91     13.38 o
  -5   8   9      362.94      355.44     15.82 o
  -4   8   9       40.23       45.82      6.26 o
  -3   8   9      182.96      164.45     13.95 o
  -2   8   9       44.14       38.77      5.88 o
  -1   8   9       75.86       73.76      9.10 o
   0   8   9        1.90        0.00      5.05 o
   1   8   9        5.26       16.31      8.97 o
   2   8   9      168.56      176.92     15.83 o
   3   8   9        8.21       10.72      5.50 o
   4   8   9        1.82        0.00      7.71 o
   5   8   9       44.01       30.64      8.92 o
 -11   9   9        1.84        0.00      8.20 o
 -10   9   9        0.63        0.00      6.09 o
  -9   9   9       37.24       40.05      9.23 o
  -8   9   9        0.40        2.01      5.26 o
  -7   9   9       12.94       14.06      5.87 o
  -6   9   9        4.36       10.04      4.72 o
  -5   9   9      210.42      239.76     13.81 o
  -4   9   9       62.25       62.10      7.39 o
  -3   9   9       26.55       23.37      6.91 o
  -2   9   9       21.51       11.78      4.28 o
  -1   9   9       40.19       42.14      8.40 o
   0   9   9      142.36      130.70     14.19 o
   1   9   9        2.41        0.00      5.12 o
   2   9   9       32.96       34.24      8.09 o
   3   9   9        0.89        3.18      7.57 o
   4   9   9       16.15       14.65      6.85 o
 -11  10   9       25.54       21.34     12.19 o
 -10  10   9        0.31        0.36      6.04 o
  -9  10   9       72.30       54.49      9.82 o
  -8  10   9      106.86       68.93     11.69 o
  -7  10   9        7.77       23.16      7.25 o
  -6  10   9        7.69        5.69      5.14 o
  -5  10   9      120.94      139.96     11.05 o
  -4  10   9       50.96       45.92      8.88 o
  -3  10   9      129.00      120.68     21.59 o
  -2  10   9        5.17        5.45      5.28 o
  -1  10   9       25.14       29.80     13.34 o
   0  10   9       12.24        8.64      6.05 o
   1  10   9        0.27        0.00      5.37 o
   2  10   9       28.04       25.28      7.14 o
   3  10   9        0.41        2.57      7.03 o
 -11  11   9       14.18       12.00      8.12 o
 -10  11   9       68.10       72.53     11.77 o
  -9  11   9      136.41      115.60     14.57 o
  -8  11   9        3.60        1.48      5.02 o
  -7  11   9        5.36        1.10      4.77 o
  -6  11   9        7.23        9.08      4.25 o
  -5  11   9       22.36       31.62      6.07 o
  -4  11   9      334.06      386.33     23.95 o
  -3  11   9      141.02      141.09     15.14 o
  -2  11   9       75.73       79.53     12.03 o
  -1  11   9       38.54       48.98      9.50 o
   0  11   9        9.03       24.28      8.06 o
   1  11   9       15.43       11.80      6.99 o
   2  11   9        0.14        2.40      5.63 o
 -10  12   9       81.42       66.86     11.95 o
  -9  12   9       73.43       60.62     15.46 o
  -8  12   9        1.70       12.43      7.10 o
  -7  12   9        1.28        2.11      5.39 o
  -6  12   9        0.76        0.00      4.74 o
  -5  12   9       99.08      105.60     27.47 o
  -4  12   9      222.72      257.14     20.30 o
  -3  12   9       14.69       21.77     12.61 o
  -2  12   9        7.76       14.56     10.32 o
  -1  12   9        6.80       11.43      6.72 o
   0  12   9       25.78       21.29     23.40 o
   1  12   9        1.14        0.00      7.99 o
  -9  13   9       47.23       45.05     10.35 o
  -8  13   9        2.54        7.70     10.79 o
  -7  13   9        5.36       17.08      7.29 o
  -6  13   9      110.77      123.32     12.16 o
  -5  13   9       87.85      121.16     15.08 o
  -4  13   9       13.92       13.58      7.10 o
  -3  13   9       87.83      106.37     25.42 o
  -2  13   9       54.23       61.57     11.84 o
  -1  13   9       40.11       48.60      9.45 o
   0  13   9       28.49       32.36     11.92 o
  -8  14   9        0.91        4.84      9.23 o
  -7  14   9       80.64       85.92     42.17 o
  -6  14   9       32.09       29.32     10.23 o
  -5  14   9        1.57        5.50      5.38 o
  -4  14   9       25.50       12.01      6.69 o
  -3  14   9       16.29       26.40     14.31 o
  -2  14   9       56.49       61.89     16.22 o
  -1 -20  10       55.88       33.48     12.54 o
   1 -20  10        8.59        4.17      9.15 o
   2 -20  10      115.82      108.66     19.91 o
   3 -20  10      111.96      106.73     20.85 o
   4 -20  10       75.47       71.50     16.75 o
  -2 -19  10       49.53       40.83     12.58 o
  -1 -19  10      144.96      167.99     24.20 o
   0 -19  10       54.31       40.54     17.21 o
   1 -19  10      167.87      160.82     22.85 o
   2 -19  10      109.98      127.60     21.17 o
   3 -19  10      122.95      164.40     23.59 o
   4 -19  10       67.59       81.98     14.86 o
   5 -19  10       98.22      138.45     16.56 o
   6 -19  10      119.41      104.90     20.49 o
  -3 -18  10      197.69      202.16     27.06 o
  -2 -18  10      121.69      105.59     19.52 o
  -1 -18  10       22.22       11.10      8.37 o
   0 -18  10      161.46      129.82     18.62 o
   1 -18  10      394.72      390.68     34.47 o
   2 -18  10       98.21      115.23     19.31 o
   3 -18  10       90.17       79.51     16.99 o
   4 -18  10       74.40       69.28     11.12 o
   5 -18  10       70.16       73.99     12.01 o
   6 -18  10        1.18        0.00      5.46 o
   7 -18  10       42.50       27.67     12.66 o
  -5 -17  10       49.54       29.34     12.47 o
  -4 -17  10      176.24      192.01     18.67 o
  -3 -17  10      162.60      142.02     22.62 o
  -2 -17  10       52.06       27.15     10.63 o
  -1 -17  10      115.21      148.21     14.46 o
   0 -17  10      196.95      199.08     16.48 o
   1 -17  10      154.56      207.70     24.26 o
   2 -17  10       83.16       72.51     15.62 o
   3 -17  10      165.44      116.66     20.12 o
   4 -17  10       59.47       76.46     22.25 o
   5 -17  10       14.08        6.78      5.05 o
   6 -17  10       41.29       38.74      9.69 o
   7 -17  10       14.25       11.07      5.84 o
   8 -17  10       10.61       16.04      7.75 o
  -6 -16  10       38.70       46.42     14.28 o
  -5 -16  10       33.08       29.66     11.82 o
  -4 -16  10       62.55       59.39     11.59 o
  -3 -16  10       39.94       35.08      9.11 o
  -2 -16  10      237.75      247.69     19.36 o
  -1 -16  10       62.61       48.13      8.51 o
   0 -16  10      126.26      124.83     12.71 o
   1 -16  10      160.56      154.29     14.00 o
   2 -16  10       68.43       60.99     13.38 o
   3 -16  10      130.06      133.21     20.15 o
   4 -16  10       43.04       27.29      7.21 o
   5 -16  10        1.09        4.15      3.42 o
   6 -16  10       39.91       40.79      7.22 o
   7 -16  10       47.30       30.68      8.24 o
   8 -16  10       65.95       63.59      9.48 o
  -7 -15  10       14.46        7.64      7.78 o
  -6 -15  10       30.51       29.04      8.63 o
  -5 -15  10       67.28       69.30     11.83 o
  -4 -15  10       90.56       86.48     12.30 o
  -3 -15  10      122.94      122.09     15.05 o
  -2 -15  10        1.95        2.55      3.37 o
  -1 -15  10       22.60       21.73      7.15 o
   0 -15  10      325.84      322.16     19.43 o
   1 -15  10      209.25      207.03     12.26 o
   2 -15  10      101.85       99.14     10.90 o
   3 -15  10       73.03       63.42     11.60 o
   4 -15  10       87.84       78.38      8.43 o
   5 -15  10       30.03       27.75      5.27 o
   6 -15  10       69.68       67.07      8.43 o
   7 -15  10       27.78       40.89      7.54 o
   8 -15  10       82.95       83.57     10.03 o
   9 -15  10        5.15        6.93      5.51 o
  -7 -14  10       33.06       44.29      9.84 o
  -6 -14  10      119.83      115.20     14.29 o
  -5 -14  10        4.90        9.95      6.34 o
  -4 -14  10      162.84      165.78     15.64 o
  -3 -14  10      207.18      213.83     13.69 o
  -2 -14  10      112.67       99.22      7.69 o
  -1 -14  10      111.89      105.12      7.79 o
   0 -14  10       73.09       68.61      6.33 o
   1 -14  10      149.86      191.49     11.52 o
   2 -14  10      383.48      375.17     18.50 o
   3 -14  10      141.23      134.12     10.33 o
   4 -14  10       52.76       61.53      8.67 o
   5 -14  10      220.79      205.03     11.51 o
   6 -14  10      149.50      138.76      9.87 o
   7 -14  10       39.10       51.86      7.80 o
   8 -14  10      149.22      167.41     16.73 o
   9 -14  10       39.62       47.48      8.29 o
  -8 -13  10       68.19       54.81     10.35 o
  -7 -13  10       17.57       18.49      7.16 o
  -6 -13  10       24.57       28.88      8.23 o
  -5 -13  10      106.12       90.61     23.54 o
  -4 -13  10      142.15      141.20     14.06 o
  -3 -13  10      223.33      237.97     11.45 o
  -2 -13  10      510.79      496.24     16.44 o
  -1 -13  10      230.10      235.92     11.18 o
   0 -13  10      313.37      332.61     13.03 o
   1 -13  10      310.77      300.74     12.28 o
   2 -13  10      361.44      302.92     14.02 o
   3 -13  10       79.34       71.05      7.51 o
   4 -13  10      323.79      310.60     15.31 o
   5 -13  10      279.48      296.24     13.53 o
   6 -13  10      239.31      243.02     15.60 o
   7 -13  10      226.71      247.88     15.63 o
   8 -13  10       98.99       90.41     10.19 o
   9 -13  10       34.35       44.17     10.52 o
  -8 -12  10      203.44      205.55     28.94 o
  -7 -12  10      114.23      123.28     13.93 o
  -6 -12  10      101.50      123.26     13.39 o
  -5 -12  10      183.87      215.87     22.29 o
  -4 -12  10       93.16      109.60      9.28 o
  -3 -12  10      124.87      123.72      9.79 o
  -2 -12  10      866.19      826.00     29.15 o
  -1 -12  10     1288.52     1314.03     37.70 o
   0 -12  10      659.78      626.30     20.01 o
   1 -12  10      334.61      306.51     12.10 o
   2 -12  10      539.98      530.07     18.09 o
   3 -12  10      230.19      253.28     13.03 o
   4 -12  10      301.42      291.25     12.71 o
   5 -12  10      454.58      429.61     15.95 o
   6 -12  10      407.07      449.44     18.88 o
   7 -12  10      310.23      355.00     24.56 o
   8 -12  10      137.66      152.87     12.96 o
   9 -12  10       26.76        6.75      7.60 o
  -9 -11  10       83.12       86.94      9.08 o
  -8 -11  10      207.38      208.50     19.08 o
  -7 -11  10      555.98      608.48     29.48 o
  -6 -11  10      270.09      269.13     20.42 o
  -5 -11  10      431.18      468.37     24.11 o
  -4 -11  10      178.13      166.45     11.16 o
  -3 -11  10      360.53      359.92     15.61 o
  -2 -11  10      509.03      453.04     22.44 o
  -1 -11  10      619.66      557.48     18.72 o
   0 -11  10      769.57      708.30     20.78 o
   1 -11  10      834.61      789.10     30.88 o
   2 -11  10     1021.10      990.29     21.01 o
   3 -11  10      432.89      381.87     15.70 o
   4 -11  10      330.85      315.20     12.86 o
   5 -11  10      689.08      710.70     24.39 o
   6 -11  10      246.81      247.63     12.34 o
   7 -11  10      255.69      250.41     12.89 o
   8 -11  10       34.75       21.26      5.93 o
   9 -11  10       82.53       87.25     13.28 o
 -10 -10  10       25.85       31.69      8.47 o
  -9 -10  10       24.52       27.47      5.57 o
  -8 -10  10      202.34      185.68     16.55 o
  -7 -10  10      407.90      400.83     23.14 o
  -6 -10  10     1027.81      957.69     35.19 o
  -5 -10  10      629.54      630.49     27.34 o
  -4 -10  10      206.14      209.18     12.15 o
  -3 -10  10     1063.89     1088.62     27.30 o
  -2 -10  10     1069.07     1015.27     25.47 o
  -1 -10  10      224.56      211.93     11.23 o
   0 -10  10      102.44      106.63      8.01 o
   1 -10  10      390.70      313.55     14.70 o
   2 -10  10     1127.13     1124.34     25.74 o
   3 -10  10     1838.51     1848.81     26.80 o
   4 -10  10      303.59      315.26     12.66 o
   5 -10  10       79.49       89.26      8.90 o
   6 -10  10      112.28      103.47      8.14 o
   7 -10  10      250.34      256.46     13.01 o
   8 -10  10       24.04       23.25      5.61 o
   9 -10  10      128.63      131.88     15.74 o
  10 -10  10       54.38       44.20     14.72 o
 -10  -9  10       39.03       35.52      7.01 o
  -9  -9  10       71.50       75.83      7.92 o
  -8  -9  10      294.11      329.16     50.71 o
  -7  -9  10      204.76      200.25     15.96 o
  -6  -9  10      360.27      355.87     20.51 o
  -5  -9  10      395.55      452.88     21.76 o
  -4  -9  10     1979.38     1980.93     44.70 o
  -3  -9  10      931.64      889.21     32.64 o
  -2  -9  10      454.50      436.15     21.83 o
  -1  -9  10       12.78       27.37      5.23 o
   0  -9  10      197.93      238.96     11.17 o
   1  -9  10      375.80      363.54     11.22 o
   2  -9  10     1926.81     1889.06     32.21 o
   3  -9  10      844.34      832.51     22.22 o
   4  -9  10       13.07       18.50      3.65 o
   5  -9  10      210.18      184.19     10.11 o
   6  -9  10       37.35       48.74      7.61 o
   7  -9  10      196.19      198.16     11.29 o
   8  -9  10       64.57       66.43      8.61 o
   9  -9  10       92.13       97.40     13.67 o
  10  -9  10       55.59       42.73     14.72 o
 -10  -8  10       55.17       49.67      6.42 o
  -9  -8  10        1.36        4.02      3.87 o
  -8  -8  10      395.17      388.11     24.39 o
  -7  -8  10      288.85      310.28     19.38 o
  -6  -8  10      121.40      123.63     11.90 o
  -5  -8  10       95.44       85.97     13.05 o
  -4  -8  10     1693.84     1723.90     34.71 o
  -3  -8  10      337.00      361.30     14.45 o
  -2  -8  10      470.83      473.75     16.19 o
  -1  -8  10      412.14      427.31     14.91 o
   0  -8  10      349.55      344.01     11.37 o
   1  -8  10      112.14      123.54      6.33 o
   2  -8  10      702.13      657.91     15.03 o
   3  -8  10        4.42        8.33      3.87 o
   4  -8  10       45.11       50.19      5.51 o
   5  -8  10       87.97      109.32      7.63 o
   6  -8  10      162.89      167.19      9.71 o
   7  -8  10      170.27      160.85     12.09 o
   8  -8  10      121.40      137.79     15.42 o
   9  -8  10       78.78       70.73     11.43 o
  10  -8  10       30.30       23.03     10.04 o
 -11  -7  10       10.81       16.17      7.49 o
 -10  -7  10        4.58        4.40      3.85 o
  -9  -7  10      196.45      182.52     11.41 o
  -8  -7  10      418.56      448.77     19.52 o
  -7  -7  10      194.06      202.00     10.34 o
  -6  -7  10       18.88       26.35      4.79 o
  -5  -7  10       20.26       19.00      3.65 o
  -4  -7  10      403.46      374.65     12.64 o
  -3  -7  10      940.73      997.82     20.73 o
  -2  -7  10      820.02      847.19     21.38 o
  -1  -7  10       73.30       83.37      6.44 o
   0  -7  10      879.53      802.84     15.66 o
   1  -7  10     1472.45     1445.90     20.69 o
   2  -7  10      164.92      205.23      9.37 o
   3  -7  10       52.71       58.47      7.08 o
   4  -7  10       73.43       86.15      6.48 o
   5  -7  10       37.80       30.14      4.43 o
   6  -7  10       87.28      100.45      7.76 o
   7  -7  10       96.34      107.31     13.37 o
   8  -7  10      105.97      118.89     11.12 o
   9  -7  10       30.84       32.48      7.07 o
 -11  -6  10       27.55       27.64      8.58 o
 -10  -6  10       79.66       87.86      8.33 o
  -9  -6  10       96.24       96.32      8.25 o
  -8  -6  10      187.02      198.23     12.54 o
  -7  -6  10      137.36      134.65      7.21 o
  -6  -6  10       35.48       29.96      3.65 o
  -5  -6  10      117.42      129.49      9.66 o
  -4  -6  10       99.81      107.00      6.70 o
  -3  -6  10      516.95      486.66     13.77 o
  -2  -6  10      290.86      275.02     10.04 o
  -1  -6  10      497.66      484.82     13.21 o
   0  -6  10       89.48       86.23      4.27 o
   1  -6  10      413.68      383.42      9.84 o
   2  -6  10      154.90      153.25      6.45 o
   3  -6  10      775.68      795.21     20.76 o
   4  -6  10      647.00      667.61     20.27 o
   5  -6  10      132.73      121.51      7.87 o
   6  -6  10        3.78        5.72      3.84 o
   7  -6  10      300.15      321.69     17.00 o
   8  -6  10       61.36       56.81      8.20 o
   9  -6  10       48.10       28.07      9.07 o
 -11  -5  10      108.74       93.24     10.21 o
 -10  -5  10       51.89       48.30      7.70 o
  -9  -5  10       76.66       68.67      6.80 o
  -8  -5  10      290.67      319.77     16.06 o
  -7  -5  10       11.59       15.43      4.57 o
  -6  -5  10       60.39       58.21      4.58 o
  -5  -5  10      426.10      452.00     13.10 o
  -4  -5  10     1738.62     1773.97     24.59 o
  -3  -5  10     1256.66     1319.57     17.17 o
  -2  -5  10      236.05      233.01      7.10 o
  -1  -5  10      374.40      343.23     10.78 o
   0  -5  10       74.73       67.86      5.80 o
   1  -5  10     2620.26     2677.04     32.73 o
   2  -5  10      511.06      535.65     11.95 o
   3  -5  10      811.61      779.43     20.52 o
   4  -5  10      148.48      146.52      9.48 o
   5  -5  10      491.10      512.46     18.42 o
   6  -5  10      337.49      378.24     17.39 o
   7  -5  10      140.66      117.66     10.69 o
   8  -5  10       40.68       41.86      7.43 o
   9  -5  10      266.24      248.25     16.77 o
 -12  -4  10       78.93      100.43     20.57 o
 -11  -4  10       76.84       79.83      9.53 o
 -10  -4  10      327.30      326.78     17.40 o
  -9  -4  10       27.75       28.56      5.35 o
  -8  -4  10        3.14       10.21      3.21 o
  -7  -4  10       26.57       18.97      3.51 o
  -6  -4  10     1148.71     1098.57     25.51 o
  -5  -4  10      304.44      317.67      9.95 o
  -4  -4  10      980.30      937.83     14.30 o
  -3  -4  10     1581.50     1475.31     18.19 o
  -2  -4  10      361.35      366.24      9.98 o
  -1  -4  10      248.73      298.29      9.96 o
   0  -4  10     2263.05     2257.78     28.15 o
   1  -4  10     1121.48     1138.40     17.12 o
   2  -4  10      128.98      129.06      7.01 o
   3  -4  10      463.72      465.06     23.28 o
   4  -4  10      740.37      749.51     21.74 o
   5  -4  10     1113.40     1071.88     28.12 o
   6  -4  10      383.26      352.08     16.86 o
   7  -4  10       96.82       92.92     10.71 o
   8  -4  10       79.34      112.48     15.51 o
   9  -4  10      280.08      282.05     18.00 o
 -12  -3  10      104.51      142.00     23.30 o
 -11  -3  10       53.75       55.67     10.51 o
 -10  -3  10      201.26      178.66     13.50 o
  -9  -3  10      188.02      192.00     10.53 o
  -8  -3  10      743.90      712.81     19.04 o
  -7  -3  10      119.43      113.41      7.23 o
  -6  -3  10      353.32      341.75     11.84 o
  -5  -3  10      136.38      144.97      6.71 o
  -4  -3  10     1754.55     1816.82     24.52 o
  -3  -3  10     2253.67     2284.11     23.80 o
  -2  -3  10     1944.74     2011.13     38.43 o
  -1  -3  10     1929.23     1966.63     27.78 o
   0  -3  10     1221.58     1198.10     19.18 o
   1  -3  10     1027.01     1062.61     17.77 o
   2  -3  10      606.62      623.47     16.83 o
   3  -3  10      198.25      212.93     10.48 o
   4  -3  10     1724.12     1752.22     38.28 o
   5  -3  10      468.85      455.53     27.39 o
   6  -3  10      127.28      126.74     10.60 o
   7  -3  10       37.15       23.79      8.95 o
   8  -3  10      258.34      248.36     16.23 o
   9  -3  10      240.43      228.52     16.64 o
 -12  -2  10       64.37       69.42     16.94 o
 -11  -2  10        7.67        9.44      6.35 o
 -10  -2  10      219.28      243.02     18.30 o
  -9  -2  10      774.98      735.39     17.87 o
  -8  -2  10      520.07      496.67     15.73 o
  -7  -2  10      239.30      217.32      9.91 o
  -6  -2  10      579.18      578.90     15.39 o
  -5  -2  10      879.22      874.11     14.40 o
  -4  -2  10      288.42      299.82      9.33 o
  -3  -2  10      215.63      217.67      6.75 o
  -2  -2  10     2911.98     3067.95     29.68 o
  -1  -2  10     3797.71     3959.34     39.01 o
   0  -2  10      985.49     1034.07     16.03 o
   1  -2  10      117.99      150.49      6.51 o
   2  -2  10      251.19      275.98      9.94 o
   3  -2  10      834.45      775.27     19.56 o
   4  -2  10     1736.28     1695.29     34.72 o
   5  -2  10      321.55      315.71     15.32 o
   6  -2  10        2.89        3.82      4.57 o
   7  -2  10        8.43        6.90      5.05 o
   8  -2  10      176.19      181.50     14.31 o
   9  -2  10      127.07      113.42     19.71 o
 -12  -1  10      158.10      166.41     16.79 o
 -11  -1  10      101.76       97.46     12.53 o
 -10  -1  10      195.47      199.36     16.33 o
  -9  -1  10      106.44      117.78      8.05 o
  -8  -1  10      759.19      704.28     18.72 o
  -7  -1  10     1399.64     1297.13     38.14 o
  -6  -1  10      547.76      534.69     14.79 o
  -5  -1  10      287.72      322.66      8.61 o
  -4  -1  10       58.57       59.39      3.26 o
  -3  -1  10     1231.62     1208.08     14.64 o
  -2  -1  10      926.90      924.12     14.39 o
  -1  -1  10     2502.58     2612.98     27.06 o
   0  -1  10      578.91      573.42     12.38 o
   1  -1  10      244.44      250.90      9.67 o
   2  -1  10      928.06      959.25     19.56 o
   3  -1  10      772.78      758.76     18.56 o
   4  -1  10      266.57      267.74     11.61 o
   5  -1  10      162.76      167.12     11.37 o
   6  -1  10      111.89      113.91     10.26 o
   7  -1  10        8.63       12.22      4.90 o
   8  -1  10        1.51        2.09      4.59 o
 -12   0  10      227.06      244.15     42.30 o
 -11   0  10       89.49       99.73     12.69 o
 -10   0  10        1.03        0.00      3.76 o
  -9   0  10       41.80       49.62      6.58 o
  -8   0  10      450.87      445.59     21.45 o
  -7   0  10      966.47      947.57     21.09 o
  -6   0  10     1621.16     1635.84     23.73 o
  -5   0  10      893.70      869.16     12.67 o
  -4   0  10        2.21        5.31      1.41 o
  -3   0  10        8.11        8.92      1.56 o
  -2   0  10      574.87      588.21     11.36 o
  -1   0  10      392.34      428.93      9.68 o
   0   0  10      321.17      321.61      8.35 o
   1   0  10     1109.79     1096.36     21.52 o
   2   0  10       73.29       82.25      5.07 o
   3   0  10      118.09      112.50      7.35 o
   4   0  10      244.37      247.43     11.42 o
   5   0  10      274.49      256.92     12.38 o
   6   0  10       22.69       11.49      7.18 o
   7   0  10       69.24       59.83      8.30 o
   8   0  10        9.53       14.71      5.93 o
 -12   1  10      237.64      227.30     19.43 o
 -11   1  10        9.07        0.39      4.87 o
 -10   1  10       13.05       11.10      4.25 o
  -9   1  10      110.71      109.33      9.45 o
  -8   1  10      447.55      410.89     16.98 o
  -7   1  10      603.71      594.41     19.46 o
  -6   1  10      153.52      157.02      7.82 o
  -5   1  10      120.05      116.60      5.02 o
  -4   1  10      309.17      307.15      7.29 o
  -3   1  10      785.75      778.03     11.85 o
  -2   1  10      264.58      262.59      7.63 o
  -1   1  10       25.25       24.46      2.54 o
   0   1  10      568.92      556.40     11.33 o
   1   1  10      121.87      141.91      6.68 o
   2   1  10       96.16      106.01      5.63 o
   3   1  10      286.23      269.64     11.27 o
   4   1  10       39.42       33.90      5.00 o
   5   1  10       26.27       13.91      5.38 o
   6   1  10       11.36       15.46      4.31 o
   7   1  10      252.56      236.86     15.89 o
   8   1  10      142.48      134.70     20.98 o
 -12   2  10       17.19       11.09     11.64 o
 -11   2  10       17.81       14.81      7.06 o
 -10   2  10        3.77        0.63      4.26 o
  -9   2  10      351.88      332.47     16.35 o
  -8   2  10      366.88      342.61     15.65 o
  -7   2  10       25.32       24.67      3.66 o
  -6   2  10        2.35        5.60      2.92 o
  -5   2  10      212.53      221.00      7.23 o
  -4   2  10     1150.42     1112.01     14.99 o
  -3   2  10        3.67        4.13      1.48 o
  -2   2  10        3.55        2.50      2.22 o
  -1   2  10     1255.30     1247.62     17.88 o
   0   2  10      425.50      456.44     11.94 o
   1   2  10       33.67       23.23      3.06 o
   2   2  10      129.47      122.80      7.85 o
   3   2  10      506.13      552.94     15.00 o
   4   2  10       29.58       32.07      4.29 o
   5   2  10      115.38      118.95      9.26 o
   6   2  10       63.16       60.15      6.93 o
   7   2  10       37.66       37.73     12.52 o
 -12   3  10       27.06       26.27      8.08 o
 -11   3  10        1.04       10.36      5.89 o
 -10   3  10       26.16       32.99      6.32 o
  -9   3  10       64.62       68.01      7.90 o
  -8   3  10       30.20       24.53      5.23 o
  -7   3  10      250.56      228.29     10.42 o
  -6   3  10       69.27       71.22      5.90 o
  -5   3  10       21.63       31.02      3.32 o
  -4   3  10      204.59      227.18      8.02 o
  -3   3  10      548.12      546.16     11.04 o
  -2   3  10     1472.97     1479.05     22.06 o
  -1   3  10      250.47      252.77      7.72 o
   0   3  10      103.09      125.54      6.37 o
   1   3  10      124.05      118.08      7.31 o
   2   3  10       59.66       49.89      6.59 o
   3   3  10      258.83      223.31     18.40 o
   4   3  10      157.93      159.51     10.13 o
   5   3  10      249.85      299.05     14.50 o
   6   3  10       46.12       43.58      7.40 o
   7   3  10      135.09      142.74     15.30 o
 -12   4  10       30.01       22.25     11.22 o
 -11   4  10       43.17       58.63      8.40 o
 -10   4  10      154.71      157.59     12.36 o
  -9   4  10        1.04        3.84      5.03 o
  -8   4  10       27.46       23.18      4.20 o
  -7   4  10      106.81      109.16     11.49 o
  -6   4  10      272.29      256.74     12.40 o
  -5   4  10      300.38      282.06     10.67 o
  -4   4  10      771.34      801.91     15.85 o
  -3   4  10       88.39       90.65      5.30 o
  -2   4  10       57.03       68.92      5.62 o
  -1   4  10      556.39      590.01     16.30 o
   0   4  10      950.95      994.78     25.42 o
   1   4  10      531.03      548.96     20.19 o
   2   4  10       52.49       60.81      7.51 o
   3   4  10      227.20      244.35     14.63 o
   4   4  10      386.86      392.84     19.16 o
   5   4  10      342.89      342.37     22.25 o
   6   4  10       40.93       34.36     10.56 o
   7   4  10       50.63       42.80     12.74 o
 -12   5  10       86.78       74.97      9.63 o
 -11   5  10       50.29       50.30      7.93 o
 -10   5  10       41.05       52.95      8.03 o
  -9   5  10       42.09       43.93      9.43 o
  -8   5  10       70.24       50.99      6.76 o
  -7   5  10       46.59       29.57      6.23 o
  -6   5  10      407.68      388.56     24.64 o
  -5   5  10      906.18      882.97     24.07 o
  -4   5  10     1349.41     1273.78     24.51 o
  -3   5  10       61.20       46.48      4.70 o
  -2   5  10      186.97      191.85      9.28 o
  -1   5  10      217.09      255.17     10.94 o
   0   5  10      421.65      425.48     16.12 o
   1   5  10      477.77      449.39     24.13 o
   2   5  10      193.49      198.26     13.23 o
   3   5  10      301.80      294.32     20.03 o
   4   5  10      150.17      141.49     14.52 o
   5   5  10      214.36      201.51     17.75 o
   6   5  10       58.48       56.68      9.88 o
 -12   6  10       15.97        8.08      4.79 o
 -11   6  10       51.36       58.09      8.38 o
 -10   6  10      248.27      223.64     18.63 o
  -9   6  10      174.46      146.92     11.44 o
  -8   6  10       29.79       25.85      7.36 o
  -7   6  10        1.99        2.22      3.97 o
  -6   6  10      402.35      367.13     15.15 o
  -5   6  10     1256.30     1247.38     28.80 o
  -4   6  10      592.98      568.29     16.54 o
  -3   6  10      227.81      241.99     12.93 o
  -2   6  10       32.51       30.78      4.18 o
  -1   6  10      368.47      368.24     13.70 o
   0   6  10      930.35      960.23     27.79 o
   1   6  10      406.48      430.83     23.40 o
   2   6  10       20.65       28.00      7.98 o
   3   6  10      199.80      204.65     23.87 o
   4   6  10      192.61      203.12     19.11 o
   5   6  10       44.30       49.98      9.74 o
 -12   7  10       14.21       13.58      6.68 o
 -11   7  10      119.58      104.42     15.04 o
 -10   7  10      233.43      214.61     18.53 o
  -9   7  10       50.75       28.61     11.64 o
  -8   7  10       10.52       15.58      8.10 o
  -7   7  10      168.83      194.25     17.35 o
  -6   7  10      689.00      650.84     32.95 o
  -5   7  10      293.52      274.38     13.73 o
  -4   7  10       18.20       17.01      4.76 o
  -3   7  10      235.11      222.98     12.77 o
  -2   7  10      529.09      552.10     20.22 o
  -1   7  10      886.45      882.62     25.81 o
   0   7  10       22.16       23.46      6.84 o
   1   7  10       58.87       40.47      8.24 o
   2   7  10       10.87       16.34      7.83 o
   3   7  10      239.01      233.12     18.88 o
   4   7  10       84.55       84.42     12.10 o
   5   7  10       91.91       90.12     12.41 o
 -11   8  10       40.95       30.40      8.92 o
 -10   8  10      367.97      344.67     32.74 o
  -9   8  10       99.88       80.82     16.54 o
  -8   8  10        9.07        0.00      9.86 o
  -7   8  10       34.44       27.07      7.33 o
  -6   8  10      227.80      240.24     13.55 o
  -5   8  10      207.12      218.75     12.85 o
  -4   8  10        5.54        9.13      3.53 o
  -3   8  10       86.59      100.16      9.10 o
  -2   8  10      120.25      111.02      9.77 o
  -1   8  10      577.42      578.30     28.04 o
   0   8  10      194.01      188.60     16.57 o
   1   8  10       48.50       53.80     10.37 o
   2   8  10        1.11        0.38      5.76 o
   3   8  10       65.95       83.34     12.17 o
   4   8  10       89.89      106.32     19.73 o
 -11   9  10       54.52       40.80     17.94 o
 -10   9  10      186.87      149.41     15.50 o
  -9   9  10       11.85       10.30      5.61 o
  -8   9  10       57.97       47.90      8.70 o
  -7   9  10        2.93       11.43      5.39 o
  -6   9  10      194.99      189.54     12.47 o
  -5   9  10      114.69      107.56      9.83 o
  -4   9  10        1.22        3.12      5.14 o
  -3   9  10        1.01        0.00      3.94 o
  -2   9  10       74.59       79.90      8.78 o
  -1   9  10      346.81      381.48     23.65 o
   0   9  10       11.69        8.65      5.98 o
   1   9  10        2.91        0.96      5.77 o
   2   9  10       67.55       73.27     11.98 o
   3   9  10      117.98      137.30     15.78 o
 -11  10  10       17.99        9.54      8.44 o
 -10  10  10      117.26      107.16     15.40 o
  -9  10  10       35.50       46.68      9.63 o
  -8  10  10       59.01       51.52      9.91 o
  -7  10  10       17.20       12.93      6.16 o
  -6  10  10       26.35       16.40      4.89 o
  -5  10  10       42.07       36.60      7.15 o
  -4  10  10        9.35       14.37      6.19 o
  -3  10  10        6.27        3.22      4.61 o
  -2  10  10      185.08      204.08     18.01 o
  -1  10  10       62.06       57.70     15.61 o
   0  10  10       22.69       15.35      8.52 o
   1  10  10       40.46       28.97     14.65 o
   2  10  10       99.90      143.00     16.63 o
 -10  11  10        9.68        6.81      5.53 o
  -9  11  10        3.33        6.85      6.01 o
  -8  11  10       50.90       50.17     10.13 o
  -7  11  10      159.89      173.93     18.49 o
  -6  11  10       88.56       93.12     11.39 o
  -5  11  10        4.60       16.17      7.11 o
  -4  11  10       64.21       51.68     17.30 o
  -3  11  10       72.32       87.30     17.54 o
  -2  11  10      135.12      108.67     14.26 o
  -1  11  10       83.28      113.00     14.32 o
   0  11  10        2.08        0.00     13.15 o
   1  11  10        1.31        0.00      6.98 o
  -9  12  10       28.68       27.57      8.41 o
  -8  12  10       10.61        0.00     13.93 o
  -7  12  10       16.74        0.71      5.71 o
  -6  12  10       18.75       24.80      6.24 o
  -5  12  10       68.35       76.91     11.94 o
  -4  12  10       36.91       47.83     10.01 o
  -3  12  10      118.94      130.47     15.43 o
  -2  12  10       39.86       41.29      9.94 o
  -1  12  10       53.83       25.95      8.33 o
   0  12  10       20.40        8.94     19.86 o
  -8  13  10        2.17        2.69      6.68 o
  -7  13  10       26.51       16.15      7.28 o
  -6  13  10       67.50       67.60     11.20 o
  -5  13  10      200.37      235.02     30.71 o
  -4  13  10       58.11       63.25     18.89 o
  -3  13  10       47.89       61.08     11.84 o
  -2  13  10       29.43       44.42     10.01 o
  -6  14  10       77.17       53.09     13.40 o
  -5  14  10       24.50       31.88     14.44 o
   1 -20  11        1.63        8.06      8.36 o
   2 -20  11       15.57       42.56     13.74 o
   3 -20  11        1.86        9.45     10.75 o
   4 -20  11       57.57       51.09     16.48 o
  -2 -19  11       16.13       10.37      7.97 o
  -1 -19  11       29.83       27.65     10.96 o
   0 -19  11       30.61       45.46     12.21 o
   1 -19  11        1.86        0.00      7.29 o
   2 -19  11        0.77        9.89      8.83 o
   3 -19  11        8.49       20.48     11.83 o
   4 -19  11      162.27      195.40     18.99 o
   5 -19  11       18.26       25.10     14.65 o
  -3 -18  11        6.63        0.00     10.14 o
  -2 -18  11        4.27        0.00     10.21 o
  -1 -18  11        0.20        3.59      4.58 o
   0 -18  11        0.95        0.00      5.25 o
   1 -18  11       10.97       20.47     10.48 o
   2 -18  11       50.45       60.68     15.35 o
   3 -18  11       21.26       13.92      9.36 o
   4 -18  11       65.33       86.85     18.51 o
   5 -18  11       18.39       15.88      7.33 o
   6 -18  11        3.77       18.70     11.16 o
  -5 -17  11       45.41       42.13     15.03 o
  -4 -17  11        2.60       20.52      8.00 o
  -3 -17  11       15.13        7.83      6.07 o
  -2 -17  11        1.09        0.00      9.09 o
  -1 -17  11        4.36       11.54      5.47 o
   0 -17  11       12.69       29.08      8.33 o
   1 -17  11        0.60        0.00      6.33 o
   2 -17  11        1.54        1.61      6.27 o
   3 -17  11      140.85      153.44     15.42 o
   4 -17  11       48.96       32.40      7.60 o
   5 -17  11        3.11        8.58      5.47 o
   6 -17  11       20.10       16.85      7.77 o
   7 -17  11       21.35       21.97      8.23 o
  -6 -16  11        4.97       10.96     10.88 o
  -5 -16  11        0.61        8.82     12.07 o
  -4 -16  11       20.48       21.49      7.95 o
  -3 -16  11       52.94       65.98     10.58 o
  -2 -16  11        8.62        4.47      6.86 o
  -1 -16  11      168.85      171.25     12.64 o
   0 -16  11       26.95       24.08      6.85 o
   1 -16  11       28.77       18.20     11.64 o
   2 -16  11       32.31       22.21     11.53 o
   3 -16  11       81.86       78.08      8.48 o
   4 -16  11       12.77       10.13      8.35 o
   5 -16  11        0.23        0.00      3.87 o
   6 -16  11       29.67       16.43      5.16 o
   7 -16  11      188.21      186.85     14.65 o
   8 -16  11       39.53       37.34      7.92 o
  -7 -15  11       11.75       14.18      8.97 o
  -6 -15  11       13.62        9.57     20.75 o
  -5 -15  11        0.95        0.00      5.29 o
  -4 -15  11        0.07        2.21      7.28 o
  -3 -15  11       40.94       37.76      8.52 o
  -2 -15  11      171.14      181.85     12.94 o
  -1 -15  11       49.19       50.34      6.06 o
   0 -15  11       14.66       16.37      4.11 o
   1 -15  11       29.63       35.35      5.65 o
   2 -15  11        0.10       10.29      5.63 o
   3 -15  11       33.35       32.72      6.32 o
   4 -15  11        1.08        0.50      4.14 o
   5 -15  11        1.02       11.36      4.37 o
   6 -15  11       53.87       69.49      9.44 o
   7 -15  11      150.20      156.94     13.08 o
   8 -15  11       60.50       58.34      9.03 o
  -7 -14  11       45.52       43.91      9.97 o
  -6 -14  11       10.85       27.79      7.88 o
  -5 -14  11        1.30        5.11      5.33 o
  -4 -14  11        0.12        0.00      3.59 o
  -3 -14  11       90.94       86.10      7.62 o
  -2 -14  11       51.56       39.26      5.24 o
  -1 -14  11      179.40      195.91     10.63 o
   0 -14  11       51.42       53.57      6.05 o
   1 -14  11      270.00      285.51     15.05 o
   2 -14  11       19.23       17.21      6.16 o
   3 -14  11        4.88        2.00      3.62 o
   4 -14  11       18.10       21.03      4.51 o
   5 -14  11        7.22        8.17      5.13 o
   6 -14  11      236.20      239.57     13.09 o
   7 -14  11       99.75       93.58     10.90 o
   8 -14  11       21.33       22.19      6.16 o
  -8 -13  11        5.49       15.58      7.64 o
  -7 -13  11      104.55      131.27     15.27 o
  -6 -13  11       45.47       49.47     12.89 o
  -5 -13  11       43.57       46.00     20.48 o
  -4 -13  11       15.39       16.35      4.75 o
  -3 -13  11        4.19        9.69      3.94 o
  -2 -13  11        8.31        9.96      3.72 o
  -1 -13  11        1.07        0.61      3.37 o
   0 -13  11      102.45      105.13      7.64 o
   1 -13  11        8.22        9.66      3.08 o
   2 -13  11       22.17       16.89      3.49 o
   3 -13  11       11.49       13.39      4.22 o
   4 -13  11        0.88       10.58      3.57 o
   5 -13  11       40.09       46.23      6.16 o
   6 -13  11       31.54       30.56      6.72 o
   7 -13  11       48.33       45.76      7.40 o
   8 -13  11       11.06       11.44      6.67 o
   9 -13  11        8.63        5.24      9.05 o
  -9 -12  11        2.39        6.35      9.67 o
  -8 -12  11        4.67        2.06      5.36 o
  -7 -12  11      138.05      175.78     26.48 o
  -6 -12  11        0.04        0.00      5.64 o
  -5 -12  11       44.06       42.45      8.82 o
  -4 -12  11        0.03        2.51      3.70 o
  -3 -12  11        8.20       11.76      4.05 o
  -2 -12  11       17.51        6.74      3.99 o
  -1 -12  11       85.12       86.12      7.96 o
   0 -12  11       50.00       35.62      5.37 o
   1 -12  11      229.21      216.47     11.83 o
   2 -12  11       36.11       40.56      4.76 o
   3 -12  11       13.91       24.24      4.91 o
   4 -12  11       35.30       43.85      5.59 o
   5 -12  11        4.52        0.75      3.20 o
   6 -12  11       17.40       26.80      6.47 o
   7 -12  11       18.43       14.09      4.34 o
   8 -12  11       33.47       45.07      8.56 o
   9 -12  11       23.80       28.91      9.49 o
  -9 -11  11       29.55       18.79      5.42 o
  -8 -11  11       73.18       69.03     11.06 o
  -7 -11  11       42.26       34.21      8.47 o
  -6 -11  11      149.61      187.61     31.03 o
  -5 -11  11        8.37        7.92      4.44 o
  -4 -11  11       52.68       44.03      6.47 o
  -3 -11  11        3.66        0.00      4.41 o
  -2 -11  11       32.54       30.37      5.59 o
  -1 -11  11      175.32      127.59     13.18 o
   0 -11  11      290.44      254.17     12.59 o
   1 -11  11        4.10       10.41      3.66 o
   2 -11  11      142.74      118.91      7.16 o
   3 -11  11       43.14       35.05      4.67 o
   4 -11  11       24.96       20.23      9.07 o
   5 -11  11       46.29       53.06      6.05 o
   6 -11  11       31.58       26.80      6.29 o
   7 -11  11       13.69       10.84      4.32 o
   8 -11  11       28.25       19.74      7.73 o
   9 -11  11       21.82       28.47      8.91 o
 -10 -10  11        2.57        8.71     14.84 o
  -9 -10  11        8.33        1.80      4.73 o
  -8 -10  11        4.70        1.85      8.73 o
  -7 -10  11       98.84       95.88     11.58 o
  -6 -10  11       15.00        4.75      4.74 o
  -5 -10  11       89.07       81.58      8.42 o
  -4 -10  11       19.21       12.89      4.28 o
  -3 -10  11       40.47       37.16      5.66 o
  -2 -10  11       11.04       10.91      3.23 o
  -1 -10  11        0.04        0.57      2.81 o
   0 -10  11       14.90       16.71      3.83 o
   1 -10  11        2.23        0.00      2.11 o
   2 -10  11      401.48      365.32     12.57 o
   3 -10  11       96.69       90.28      6.76 o
   4 -10  11       46.41       41.75      5.05 o
   5 -10  11       40.33       48.14      6.02 o
   6 -10  11       10.25       27.65      6.48 o
   7 -10  11        0.40        0.00      3.76 o
   8 -10  11        0.15        8.02      5.07 o
   9 -10  11        1.90        2.05      6.08 o
 -10  -9  11        1.05        1.75      4.03 o
  -9  -9  11        4.89        3.33      3.76 o
  -8  -9  11       33.00       39.58      7.13 o
  -7  -9  11       30.74       37.04      7.60 o
  -6  -9  11       35.70       16.75      6.61 o
  -5  -9  11       19.95       27.79      5.26 o
  -4  -9  11       18.15       13.87      5.90 o
  -3  -9  11       35.48       34.94      5.12 o
  -2  -9  11       37.88       21.61      5.71 o
  -1  -9  11       22.68       17.91      5.25 o
   0  -9  11        0.38        5.93      2.60 o
   1  -9  11      115.15       91.79      7.31 o
   2  -9  11        4.10        3.24      2.36 o
   3  -9  11      380.90      371.67     14.96 o
   4  -9  11       42.98       47.45      5.31 o
   5  -9  11        1.46        5.68      3.20 o
   6  -9  11       13.72       16.05      4.53 o
   7  -9  11        1.54        4.16      4.54 o
   8  -9  11       20.21       24.15     11.15 o
   9  -9  11       12.33       11.12     10.27 o
 -10  -8  11       22.12       22.60      5.11 o
  -9  -8  11        2.07        1.67      3.39 o
  -8  -8  11       33.58       31.34      5.95 o
  -7  -8  11       21.73       25.97      4.87 o
  -6  -8  11       76.33       83.05     11.96 o
  -5  -8  11      119.38      118.95      9.50 o
  -4  -8  11      190.98      171.15     10.72 o
  -3  -8  11      203.39      179.10     14.88 o
  -2  -8  11        0.01        2.15      2.59 o
  -1  -8  11       21.85       19.98      4.15 o
   0  -8  11       21.92       27.64      3.79 o
   1  -8  11      255.84      251.50     10.23 o
   2  -8  11      476.08      453.49     26.82 o
   3  -8  11      152.57      146.41     20.08 o
   4  -8  11      105.64      102.06      7.28 o
   5  -8  11       64.48       63.92      6.26 o
   6  -8  11        8.05       16.25      3.99 o
   7  -8  11       20.72       21.64      5.14 o
   8  -8  11        1.29        1.46      4.12 o
   9  -8  11       53.07       59.73     11.15 o
 -11  -7  11        4.90        8.63      4.95 o
 -10  -7  11       16.54       16.97      4.67 o
  -9  -7  11        1.31        0.00      4.74 o
  -8  -7  11        3.41        0.00      3.70 o
  -7  -7  11      111.30       99.27      8.73 o
  -6  -7  11      248.68      249.31     11.16 o
  -5  -7  11      309.03      277.76     11.76 o
  -4  -7  11      118.33      129.76      7.91 o
  -3  -7  11       18.58       12.55      3.17 o
  -2  -7  11      113.34      143.63      9.07 o
  -1  -7  11        3.46        3.57      2.69 o
   0  -7  11       19.97       21.04      3.30 o
   1  -7  11       45.51       36.23      3.74 o
   2  -7  11        8.37        4.44      3.00 o
   3  -7  11        1.81        9.87      4.57 o
   4  -7  11       11.34        4.59      3.31 o
   5  -7  11        1.14        1.24      3.52 o
   6  -7  11        0.66        2.32      4.02 o
   7  -7  11      112.92      115.19     12.62 o
   8  -7  11       17.25        7.92      5.96 o
   9  -7  11        3.41       20.20     11.55 o
 -11  -6  11       24.45       20.52      5.74 o
 -10  -6  11       33.78       41.48      6.00 o
  -9  -6  11       19.47       17.94      4.36 o
  -8  -6  11       15.05        2.73      4.96 o
  -7  -6  11        1.44        0.00      2.91 o
  -6  -6  11        8.40       13.11      2.92 o
  -5  -6  11      363.79      349.69     12.92 o
  -4  -6  11       66.41       74.61      5.01 o
  -3  -6  11      229.65      197.38     10.01 o
  -2  -6  11        4.36        7.72      2.94 o
  -1  -6  11       94.06       89.45      6.07 o
   0  -6  11      181.41      149.19      7.68 o
   1  -6  11      599.10      648.12     16.69 o
   2  -6  11       67.00       56.85      5.03 o
   3  -6  11      185.80      194.86     14.34 o
   4  -6  11       10.70       19.35      6.55 o
   5  -6  11        5.00        4.29      2.75 o
   6  -6  11       70.07       72.51      8.12 o
   7  -6  11      101.35      104.86     10.61 o
   8  -6  11        7.86       11.34      7.02 o
   9  -6  11      106.81      118.84     15.26 o
 -11  -5  11        5.83        0.00     10.05 o
 -10  -5  11        1.74        3.99      3.42 o
  -9  -5  11        3.78        0.60      3.58 o
  -8  -5  11       35.99       33.09      4.69 o
  -7  -5  11      160.63      137.70      8.35 o
  -6  -5  11        0.29        0.84      2.23 o
  -5  -5  11      247.67      233.34      8.87 o
  -4  -5  11      556.36      580.18     13.44 o
  -3  -5  11      229.44      253.49      8.85 o
  -2  -5  11       34.63       29.08      3.77 o
  -1  -5  11        7.06        4.76      2.23 o
   0  -5  11      528.93      515.41     15.48 o
   1  -5  11      999.86      891.31     19.41 o
   2  -5  11      413.47      420.09     19.79 o
   3  -5  11        3.49        3.45      3.91 o
   4  -5  11       45.16       34.59      7.04 o
   5  -5  11        0.04        3.29      3.59 o
   6  -5  11       28.28       27.22      5.59 o
   7  -5  11       69.88       59.57     10.10 o
   8  -5  11       37.69       35.51      8.79 o
   9  -5  11       25.07       30.72      8.67 o
 -12  -4  11       16.23       35.94     12.93 o
 -11  -4  11        7.74       13.84      8.81 o
 -10  -4  11       28.62       28.27      8.10 o
  -9  -4  11        2.99        5.82      3.33 o
  -8  -4  11      157.59      143.96      8.78 o
  -7  -4  11        0.21        0.00      2.95 o
  -6  -4  11      261.92      257.57      9.72 o
  -5  -4  11     1295.52     1301.35     21.64 o
  -4  -4  11      137.68      114.46      5.02 o
  -3  -4  11      642.17      616.90     13.46 o
  -2  -4  11      391.75      368.84     11.82 o
  -1  -4  11      644.61      644.17     15.51 o
   0  -4  11     1690.37     1673.45     24.45 o
   1  -4  11      364.84      355.40     12.70 o
   2  -4  11       20.11       24.58     14.88 o
   3  -4  11       11.90       23.91      6.13 o
   4  -4  11       18.65       18.09      6.09 o
   5  -4  11       31.45       15.13      6.52 o
   6  -4  11       18.50       13.49      6.64 o
   7  -4  11       66.03       74.42     25.73 o
   8  -4  11        0.28       13.20      9.21 o
   9  -4  11       18.30       32.40     13.40 o
 -12  -3  11        0.20       11.89      9.21 o
 -11  -3  11       61.78       61.37     10.48 o
 -10  -3  11       23.70       18.25      6.77 o
  -9  -3  11      143.82      157.51      8.52 o
  -8  -3  11        1.31        1.99      2.76 o
  -7  -3  11       22.04       17.36      4.58 o
  -6  -3  11       90.86       84.16      5.68 o
  -5  -3  11       31.26       24.10      3.43 o
  -4  -3  11       88.63       83.64      4.31 o
  -3  -3  11       24.11       27.07      3.92 o
  -2  -3  11       64.12       64.15      4.03 o
  -1  -3  11        0.34        1.58      2.38 o
   0  -3  11        3.65        1.71      1.77 o
   1  -3  11      237.88      222.59      8.60 o
   2  -3  11      130.08      117.02     10.64 o
   3  -3  11      234.09      201.02     14.51 o
   4  -3  11       22.00       10.22      8.65 o
   5  -3  11       57.55       58.97      9.47 o
   6  -3  11       11.43        8.44      4.78 o
   7  -3  11       35.02       56.94     10.70 o
   8  -3  11        3.76        5.54      5.93 o
 -12  -2  11        9.53       12.26      7.33 o
 -11  -2  11       96.09      113.39     22.17 o
 -10  -2  11      285.90      305.08     28.54 o
  -9  -2  11      264.79      271.75     12.36 o
  -8  -2  11        8.93        6.78      3.02 o
  -7  -2  11        5.10        3.87      2.60 o
  -6  -2  11       65.47       61.56      4.83 o
  -5  -2  11      669.11      678.45     12.98 o
  -4  -2  11       45.76       51.93      3.55 o
  -3  -2  11      963.69      936.36     18.90 o
  -2  -2  11      831.33      859.44     20.57 o
  -1  -2  11      247.67      238.70      8.17 o
   0  -2  11      165.44      158.13      6.68 o
   1  -2  11      198.13      196.34      9.06 o
   2  -2  11      122.68      122.29      8.94 o
   3  -2  11      135.62      127.77     13.00 o
   4  -2  11        7.35        3.71      6.52 o
   5  -2  11      106.64      101.95     12.33 o
   6  -2  11        2.89        3.41      5.17 o
   7  -2  11       55.55       61.19     11.15 o
   8  -2  11        0.22        7.13      5.69 o
 -12  -1  11        0.35       12.10      6.66 o
 -11  -1  11      284.67      276.81     20.73 o
 -10  -1  11        0.61        0.37      5.11 o
  -9  -1  11       44.45       46.74      5.51 o
  -8  -1  11      153.39      156.12      9.14 o
  -7  -1  11       64.71       73.36      6.21 o
  -6  -1  11        5.18        6.98      2.51 o
  -5  -1  11        0.43        2.47      2.29 o
  -4  -1  11       15.89       21.88      2.36 o
  -3  -1  11      704.40      719.30     13.08 o
  -2  -1  11       26.15       25.32      2.74 o
  -1  -1  11      437.44      450.97     10.37 o
   0  -1  11        2.55        4.13      1.87 o
   1  -1  11       53.30       60.85      5.35 o
   2  -1  11       20.51       15.46      5.19 o
   3  -1  11        6.50        5.49      3.59 o
   4  -1  11        0.34        4.66      3.47 o
   5  -1  11      145.22      148.45     14.43 o
   6  -1  11       28.27       41.01      8.91 o
   7  -1  11        0.37        0.00      6.40 o
   8  -1  11        0.01        4.88      6.90 o
 -12   0  11       17.31       23.24     12.27 o
 -11   0  11       77.00       93.26     25.54 o
 -10   0  11       10.58        9.13      6.23 o
  -9   0  11      147.07      118.28     10.00 o
  -8   0  11       58.96       59.86      5.85 o
  -7   0  11      129.00      112.46      7.51 o
  -6   0  11       47.43       48.47      5.03 o
  -5   0  11      253.27      257.20     14.16 o
  -4   0  11      152.07      150.34      5.26 o
  -3   0  11      222.01      194.79      6.76 o
  -2   0  11      144.52      152.14      6.13 o
  -1   0  11      664.66      683.07     13.33 o
   0   0  11      847.63      831.95     14.58 o
   1   0  11        1.06        5.01      2.68 o
   2   0  11      388.15      318.12     14.65 o
   3   0  11       63.02       54.96      6.71 o
   4   0  11        0.39        0.00      3.42 o
   5   0  11       15.80       16.50      4.67 o
   6   0  11        0.19        0.00      5.22 o
   7   0  11        8.12        2.87      8.93 o
   8   0  11       46.85       59.24     14.94 o
 -12   1  11        0.52        0.00      6.07 o
 -11   1  11      109.06      105.09     13.80 o
 -10   1  11       36.40       39.22      6.48 o
  -9   1  11        7.21        9.48      4.81 o
  -8   1  11        1.15        6.09      3.75 o
  -7   1  11       50.94       49.04     10.98 o
  -6   1  11      837.99      823.24     19.81 o
  -5   1  11      125.23      129.02      5.64 o
  -4   1  11      104.61      101.87      4.41 o
  -3   1  11       57.29       51.39      4.21 o
  -2   1  11        1.00        2.79      1.71 o
  -1   1  11       46.31       44.81      3.75 o
   0   1  11       32.46       42.60      4.12 o
   1   1  11       78.51       93.92      6.89 o
   2   1  11       88.63       77.88      6.67 o
   3   1  11       15.76       15.31      4.31 o
   4   1  11      119.88      114.52      8.64 o
   5   1  11        7.80        8.79      3.95 o
   6   1  11       10.77       11.41      6.44 o
   7   1  11       20.66       10.75     15.38 o
 -12   2  11       10.60        4.19      6.00 o
 -11   2  11      164.01      157.93     12.86 o
 -10   2  11       26.44       38.53      6.63 o
  -9   2  11      123.57      120.70     10.23 o
  -8   2  11       34.43       29.85      5.37 o
  -7   2  11        2.60        2.96      2.44 o
  -6   2  11      347.46      333.16     12.08 o
  -5   2  11       58.57       49.43      3.66 o
  -4   2  11      469.51      479.90     12.40 o
  -3   2  11      260.79      263.31      8.14 o
  -2   2  11      188.67      188.67      6.91 o
  -1   2  11       53.16       51.76      3.82 o
   0   2  11       86.35       74.37      5.18 o
   1   2  11       75.31       83.06      7.27 o
   2   2  11      148.87      124.60      9.23 o
   3   2  11       76.99       75.58      8.40 o
   4   2  11        2.11        0.00      4.12 o
   5   2  11       49.98       59.24     11.92 o
   6   2  11        3.54        1.50      5.10 o
   7   2  11        0.94        8.21      7.99 o
 -12   3  11       85.47       75.14     16.37 o
 -11   3  11       22.75       13.82      5.18 o
 -10   3  11        1.59        6.56      4.83 o
  -9   3  11       19.39       17.59      5.10 o
  -8   3  11        0.38        3.63      3.36 o
  -7   3  11      163.26      173.41      9.52 o
  -6   3  11       12.13       21.60      3.95 o
  -5   3  11       39.68       34.38      3.68 o
  -4   3  11      135.84      126.42      6.50 o
  -3   3  11      319.50      305.07      8.94 o
  -2   3  11        0.84        0.75      1.75 o
  -1   3  11      175.90      179.29      7.76 o
   0   3  11       11.90        8.24      2.85 o
   1   3  11        4.71        8.04      3.85 o
   2   3  11       26.66       27.00      5.91 o
   3   3  11       48.53       26.06      7.08 o
   4   3  11        3.30        9.63      4.94 o
   5   3  11        0.34        0.00      4.40 o
   6   3  11        6.35       18.67      7.45 o
 -12   4  11        6.02        0.00      6.30 o
 -11   4  11        1.01        1.54      4.36 o
 -10   4  11        0.73        0.00      5.32 o
  -9   4  11       44.86       51.75      7.38 o
  -8   4  11      171.94      155.26      9.59 o
  -7   4  11      135.57      118.20      8.11 o
  -6   4  11       24.98       31.44      4.54 o
  -5   4  11        0.37        0.85      2.49 o
  -4   4  11       52.50       60.79      6.37 o
  -3   4  11        3.64        5.89      2.57 o
  -2   4  11       46.80       54.30      5.18 o
  -1   4  11      370.84      339.37     12.87 o
   0   4  11      340.41      330.66     12.97 o
   1   4  11       63.20       65.75      7.75 o
   2   4  11       46.54       45.97      6.85 o
   3   4  11      110.50       95.38     13.90 o
   4   4  11        6.01        5.25      4.36 o
   5   4  11       17.07       26.88      8.46 o
   6   4  11        1.05        4.92      7.85 o
 -12   5  11       49.22       33.83      7.39 o
 -11   5  11       12.26        5.62      5.08 o
 -10   5  11       13.08       15.77      5.46 o
  -9   5  11       75.42       73.59      8.62 o
  -8   5  11        0.39        6.37      5.45 o
  -7   5  11       55.10       54.80      5.83 o
  -6   5  11      226.58      216.07     13.78 o
  -5   5  11      120.95      128.51      7.99 o
  -4   5  11       21.82       16.59      4.08 o
  -3   5  11       12.43        6.37      6.61 o
  -2   5  11      216.52      202.00     10.07 o
  -1   5  11      406.30      418.15     21.01 o
   0   5  11        0.30        6.95      3.92 o
   1   5  11      316.37      330.16     16.89 o
   2   5  11      106.17      100.24     10.23 o
   3   5  11      251.92      263.87     16.38 o
   4   5  11        5.00        5.23      5.85 o
   5   5  11        0.10        3.21      6.65 o
 -12   6  11       27.35       21.24      8.24 o
 -11   6  11        9.21       10.16      5.24 o
 -10   6  11      149.19      171.64     15.93 o
  -9   6  11      276.63      296.66     16.86 o
  -8   6  11        5.39        8.84      4.53 o
  -7   6  11       29.52       30.03      5.56 o
  -6   6  11        1.37        4.15      3.73 o
  -5   6  11      175.35      171.64     11.41 o
  -4   6  11      171.67      175.42     11.49 o
  -3   6  11       63.90       53.20      7.16 o
  -2   6  11        4.07        3.42      2.59 o
  -1   6  11        0.24        3.03      3.09 o
   0   6  11       66.60       65.92      8.05 o
   1   6  11      293.92      262.98     19.45 o
   2   6  11        5.68        0.00      5.05 o
   3   6  11        0.12        5.39      6.32 o
   4   6  11       41.65       28.19      8.46 o
   5   6  11        3.24        0.02      5.85 o
 -11   7  11       90.72      100.34     10.95 o
 -10   7  11       27.88       23.00      5.92 o
  -9   7  11      137.97      113.01     12.63 o
  -8   7  11       73.33       76.49     30.30 o
  -7   7  11       35.97       37.92      7.58 o
  -6   7  11       53.72       46.28      8.18 o
  -5   7  11      246.47      238.85     16.53 o
  -4   7  11      233.82      233.44     13.65 o
  -3   7  11      208.27      200.45     12.72 o
  -2   7  11        4.69        2.31      4.60 o
  -1   7  11       41.55       63.68     10.03 o
   0   7  11        3.23        6.26      9.41 o
   1   7  11       13.18       22.75      7.06 o
   2   7  11       17.01       14.17      6.72 o
   3   7  11      109.00      109.12     13.90 o
   4   7  11       45.74       59.06     11.37 o
 -11   8  11        0.71        5.61      4.80 o
 -10   8  11       47.74       51.67     10.04 o
  -9   8  11      236.69      211.79     17.67 o
  -8   8  11       22.88       29.68      7.33 o
  -7   8  11       14.12       17.72      8.21 o
  -6   8  11        0.34       11.93      4.55 o
  -5   8  11      172.82      156.89     13.72 o
  -4   8  11      212.01      208.27     13.56 o
  -3   8  11       24.42       35.55      5.78 o
  -2   8  11        1.19        0.00      4.45 o
  -1   8  11        0.22        9.33     13.70 o
   0   8  11        5.80        2.15      5.85 o
   1   8  11      108.62      109.56     14.03 o
   2   8  11       26.47       24.93     14.95 o
   3   8  11        5.49        8.43      6.91 o
 -11   9  11       13.10        0.00     10.00 o
 -10   9  11      131.02      122.46     20.28 o
  -9   9  11       11.56        5.75      6.83 o
  -8   9  11       14.51       19.27      9.36 o
  -7   9  11       50.80       44.27      8.71 o
  -6   9  11       35.80       55.89      8.74 o
  -5   9  11      288.63      295.38     18.46 o
  -4   9  11      116.71      112.62     10.49 o
  -3   9  11       66.02       54.71      9.08 o
  -2   9  11       11.53       16.04     11.40 o
  -1   9  11        0.99        0.40      5.99 o
   0   9  11       66.70       54.98     10.12 o
   1   9  11        0.95        3.81      6.56 o
   2   9  11        4.60        0.00     12.00 o
 -10  10  11       23.72       22.27      7.24 o
  -9  10  11       68.02       80.85     12.26 o
  -8  10  11       48.09       65.32     10.99 o
  -7  10  11        0.88        0.00      9.88 o
  -6  10  11        5.50        0.00      4.85 o
  -5  10  11      133.92      141.66     12.09 o
  -4  10  11       60.36       55.84      7.93 o
  -3  10  11        9.12        9.20      4.71 o
  -2  10  11        1.45        3.45      5.72 o
  -1  10  11        0.28        3.63      5.81 o
   0  10  11       97.35       93.93     22.74 o
   1  10  11        5.63        0.56      5.62 o
  -9  11  11       62.79       86.57     15.07 o
  -8  11  11        5.00       11.90      8.13 o
  -7  11  11       36.28       36.76     12.59 o
  -6  11  11        1.21        3.29      5.82 o
  -5  11  11       14.89       17.33      5.88 o
  -4  11  11       13.81       15.08      5.40 o
  -3  11  11        0.70        0.00      5.17 o
  -2  11  11       46.76       34.36      9.21 o
  -1  11  11        9.73       12.20     11.56 o
   0  11  11        4.58        0.00      5.94 o
  -8  12  11       26.29       28.44     14.35 o
  -7  12  11       35.02       34.95     13.34 o
  -6  12  11        5.21        3.86      8.15 o
  -5  12  11       43.43       42.13      7.75 o
  -4  12  11       10.60       15.05      6.77 o
  -3  12  11       16.15        8.36      7.69 o
  -2  12  11       35.57       36.21      9.71 o
  -6  13  11      258.98      227.44     27.93 o
  -5  13  11       44.83       52.98     10.61 o
  -4  13  11        1.08        0.00      8.80 o
   0 -20  12        5.71       21.16     10.14 o
   1 -20  12       37.22       54.88     15.45 o
   2 -20  12      112.93      112.47     20.69 o
  -2 -19  12      146.49      149.66     23.60 o
  -1 -19  12       60.06       43.01     13.11 o
   0 -19  12       68.28       54.94     13.80 o
   1 -19  12       54.31       45.25     13.44 o
   2 -19  12       30.23       22.44     12.30 o
   3 -19  12      191.16      194.05     26.66 o
   4 -19  12      260.18      315.92     34.49 o
  -3 -18  12      232.21      248.42     29.90 o
  -2 -18  12       40.35       48.22     13.81 o
  -1 -18  12       83.36      101.48     13.06 o
   0 -18  12      329.30      334.44     22.57 o
   1 -18  12      169.75      201.48     25.52 o
   2 -18  12       73.98       61.44     14.86 o
   3 -18  12       83.86       58.36     14.86 o
   4 -18  12      236.34      203.77     27.25 o
   5 -18  12       32.20       38.42     13.66 o
  -5 -17  12      143.47      137.06     23.61 o
  -4 -17  12      201.92      199.95     19.39 o
  -3 -17  12      279.72      299.88     22.76 o
  -2 -17  12       66.56       60.44     12.01 o
  -1 -17  12      283.69      313.66     21.54 o
   0 -17  12       57.13       55.65      9.69 o
   1 -17  12      285.49      323.37     31.25 o
   2 -17  12      178.38      178.00     23.85 o
   3 -17  12      143.08      134.54     21.51 o
   4 -17  12       89.05       75.64     16.74 o
   5 -17  12       40.79       34.83      8.66 o
   6 -17  12       58.61       59.40     11.14 o
   7 -17  12       52.45       41.92     13.07 o
  -6 -16  12       35.49       31.43     14.08 o
  -5 -16  12       38.37       25.54     14.54 o
  -4 -16  12      140.97      112.12     18.67 o
  -3 -16  12      450.63      456.33     27.41 o
  -2 -16  12      333.04      347.83     18.36 o
  -1 -16  12       72.30       77.02      8.92 o
   0 -16  12        8.31        0.00      4.55 o
   1 -16  12      164.01      167.72     12.13 o
   2 -16  12      150.65      137.48     13.85 o
   3 -16  12      164.83      180.30     15.95 o
   4 -16  12       64.67       61.54     10.24 o
   5 -16  12      125.06      170.76     13.55 o
   6 -16  12       24.19       27.63      8.18 o
   7 -16  12        8.61        5.15      6.56 o
  -7 -15  12       39.87       15.84     11.75 o
  -6 -15  12       13.99        8.52      7.36 o
  -5 -15  12       51.19       83.60     18.36 o
  -4 -15  12      164.39      140.51     15.43 o
  -3 -15  12      221.73      241.07     12.87 o
  -2 -15  12       73.28       61.66      6.62 o
  -1 -15  12      242.54      234.12     12.36 o
   0 -15  12      113.17      101.37      8.28 o
   1 -15  12       68.46       78.77      8.36 o
   2 -15  12        2.80        0.00      4.87 o
   3 -15  12       31.59       42.58      8.59 o
   4 -15  12      392.66      412.28     19.82 o
   5 -15  12       94.78      100.73     10.46 o
   6 -15  12        5.70        3.95      7.69 o
   7 -15  12       84.41       88.82     13.07 o
   8 -15  12        8.44        6.96      8.35 o
  -7 -14  12       68.99       66.08     11.41 o
  -6 -14  12       35.51       30.42     12.35 o
  -5 -14  12      110.01      109.88     25.68 o
  -4 -14  12      162.60      145.72     11.99 o
  -3 -14  12        2.18        3.82      5.59 o
  -2 -14  12       86.34       96.79      9.27 o
  -1 -14  12      319.78      331.02     15.43 o
   0 -14  12      328.67      313.69     13.77 o
   1 -14  12      196.84      194.68     10.75 o
   2 -14  12        1.61       13.45      6.22 o
   3 -14  12        5.89        5.33      4.73 o
   4 -14  12       83.48       61.23     11.02 o
   5 -14  12       68.86       62.48      8.77 o
   6 -14  12       70.59       74.34      9.00 o
   7 -14  12      117.11      108.78     14.02 o
   8 -14  12       95.17       84.41     13.03 o
  -8 -13  12       44.77       32.12      8.70 o
  -7 -13  12       74.64       56.57     10.84 o
  -6 -13  12      103.72      105.43     13.56 o
  -5 -13  12      274.75      313.81     38.73 o
  -4 -13  12       36.10       36.06      6.02 o
  -3 -13  12        6.92       10.68      4.58 o
  -2 -13  12      391.21      399.04     17.70 o
  -1 -13  12      325.80      290.36     17.82 o
   0 -13  12      316.78      306.73     15.21 o
   1 -13  12      385.58      344.72     13.89 o
   2 -13  12      250.02      302.83     24.74 o
   3 -13  12       78.62       63.52      9.80 o
   4 -13  12        5.73        2.74      4.19 o
   5 -13  12        4.96        6.94      4.23 o
   6 -13  12      102.55       99.99     10.22 o
   7 -13  12       88.79       87.23      9.97 o
   8 -13  12      181.28      175.51     17.88 o
  -9 -12  12       97.14      104.77     13.83 o
  -8 -12  12      159.58      212.57     28.49 o
  -7 -12  12       56.89       62.67     10.99 o
  -6 -12  12       87.89       86.44     13.50 o
  -5 -12  12       23.16       15.55      5.05 o
  -4 -12  12       25.04       23.77      5.42 o
  -3 -12  12      323.96      347.10     16.64 o
  -2 -12  12      586.03      544.25     20.32 o
  -1 -12  12      235.74      245.03     13.36 o
   0 -12  12      230.24      199.92     11.93 o
   1 -12  12      422.06      374.74     15.91 o
   2 -12  12      417.65      426.63     20.57 o
   3 -12  12      645.95      621.26     22.72 o
   4 -12  12       71.26       53.48      9.23 o
   5 -12  12        9.04        6.47      4.30 o
   6 -12  12       68.57       58.48      7.71 o
   7 -12  12      263.15      266.70     16.57 o
   8 -12  12      205.61      171.67     26.14 o
  -9 -11  12      164.21      182.73     12.93 o
  -8 -11  12      155.68      143.98     12.73 o
  -7 -11  12      234.60      218.92     18.29 o
  -6 -11  12        1.57        4.33      4.75 o
  -5 -11  12       51.75       52.02      7.18 o
  -4 -11  12      546.87      527.50     22.57 o
  -3 -11  12      257.03      298.64     25.09 o
  -2 -11  12      326.34      267.47     13.84 o
  -1 -11  12      996.00      869.39     24.73 o
   0 -11  12     1123.60     1010.41     26.48 o
   1 -11  12      132.74      144.76      9.79 o
   2 -11  12      229.22      228.39     12.01 o
   3 -11  12     1146.43     1228.30     32.08 o
   4 -11  12      491.53      503.32     20.52 o
   5 -11  12      192.13      192.64     13.27 o
   6 -11  12       50.29       46.56      7.52 o
   7 -11  12       73.54       89.52     13.61 o
   8 -11  12      125.29      100.03     13.84 o
 -10 -10  12       58.73       45.93      8.44 o
  -9 -10  12      286.73      306.27     18.33 o
  -8 -10  12      295.60      300.35     18.68 o
  -7 -10  12      152.27      174.72     16.13 o
  -6 -10  12      138.05      140.47     14.05 o
  -5 -10  12      550.79      572.24     21.62 o
  -4 -10  12      448.63      435.78     18.20 o
  -3 -10  12      311.74      306.64     14.72 o
  -2 -10  12      549.33      525.01     18.88 o
  -1 -10  12      767.68      775.53     22.85 o
   0 -10  12      455.23      454.36     17.06 o
   1 -10  12      422.29      358.10     17.73 o
   2 -10  12      664.65      658.61     20.11 o
   3 -10  12     1409.88     1400.96     41.57 o
   4 -10  12      335.52      323.32     16.26 o
   5 -10  12      544.58      537.50     27.03 o
   6 -10  12      158.22      155.65     17.42 o
   7 -10  12       25.46       38.08      9.54 o
   8 -10  12       99.00      102.53     14.19 o
 -10  -9  12      166.68      152.17     11.70 o
  -9  -9  12      334.35      336.71     18.90 o
  -8  -9  12       31.83       34.09      6.56 o
  -7  -9  12      250.01      224.79     14.76 o
  -6  -9  12      568.75      540.17     26.04 o
  -5  -9  12     1282.79     1254.87     32.09 o
  -4  -9  12      546.92      585.19     20.70 o
  -3  -9  12      500.68      479.44     18.12 o
  -2  -9  12      328.49      347.40     24.52 o
  -1  -9  12      262.79      270.48     13.02 o
   0  -9  12      146.99      159.13      9.95 o
   1  -9  12      752.11      773.54     27.02 o
   2  -9  12      800.14      756.42     22.25 o
   3  -9  12     1377.99     1413.63     41.73 o
   4  -9  12      326.27      332.97     16.36 o
   5  -9  12      178.85      180.31     14.03 o
   6  -9  12        5.95        4.68      5.27 o
   7  -9  12      144.44      161.43     16.77 o
   8  -9  12       85.55       99.57     14.02 o
 -10  -8  12      128.89      106.24     11.05 o
  -9  -8  12       25.41       30.26      5.99 o
  -8  -8  12      234.54      238.18     14.79 o
  -7  -8  12      306.63      300.57     15.73 o
  -6  -8  12      193.77      208.35      9.59 o
  -5  -8  12     1301.76     1270.57     26.90 o
  -4  -8  12     1683.08     1586.12     29.71 o
  -3  -8  12      601.08      617.78     20.37 o
  -2  -8  12       80.33      100.88      8.21 o
  -1  -8  12      333.34      323.76     13.90 o
   0  -8  12       91.94      106.34      7.08 o
   1  -8  12      504.39      524.49     13.97 o
   2  -8  12      274.82      271.19     12.83 o
   3  -8  12     1769.19     1791.42     47.05 o
   4  -8  12      277.24      285.34     18.72 o
   5  -8  12       11.17        1.67      4.81 o
   6  -8  12        3.21        0.00      4.89 o
   7  -8  12      174.92      213.93     18.76 o
   8  -8  12      188.50      208.35     41.83 o
   9  -8  12        7.00       18.75     11.88 o
 -11  -7  12       43.79       38.91      7.47 o
 -10  -7  12      151.78      161.62     11.37 o
  -9  -7  12      109.34      112.57     10.52 o
  -8  -7  12       63.99       75.18     10.53 o
  -7  -7  12       26.43       25.79      4.32 o
  -6  -7  12      851.77      817.93     20.63 o
  -5  -7  12      493.11      505.97     13.99 o
  -4  -7  12      122.51      126.28      8.03 o
  -3  -7  12      344.67      372.81     13.25 o
  -2  -7  12      434.10      398.78     13.31 o
  -1  -7  12      623.93      551.77     18.63 o
   0  -7  12      843.12      798.10     34.69 o
   1  -7  12        3.41        4.97      2.46 o
   2  -7  12       39.11       33.22      6.59 o
   3  -7  12      656.30      660.56     27.36 o
   4  -7  12      298.84      274.68     18.40 o
   5  -7  12      199.95      193.02     12.82 o
   6  -7  12       14.66        9.71      8.23 o
   7  -7  12       49.57       69.83     12.33 o
   8  -7  12       55.91       65.10     11.38 o
 -11  -6  12       61.67       65.37     19.49 o
 -10  -6  12      181.97      170.34     14.19 o
  -9  -6  12       13.13       20.03      5.26 o
  -8  -6  12       22.25       20.67      4.98 o
  -7  -6  12      301.95      317.95     16.77 o
  -6  -6  12     1159.97     1162.58     22.32 o
  -5  -6  12       24.83       28.19      3.96 o
  -4  -6  12       42.46       22.34      3.94 o
  -3  -6  12      377.90      379.30     10.99 o
  -2  -6  12     1024.84     1041.36     28.30 o
  -1  -6  12     1148.56     1217.50     23.42 o
   0  -6  12      125.78      120.62      8.18 o
   1  -6  12        4.18        6.75      2.86 o
   2  -6  12      257.35      266.79     16.75 o
   3  -6  12      134.35      158.03     28.30 o
   4  -6  12      231.02      262.33     18.04 o
   5  -6  12       84.54       99.53     12.08 o
   6  -6  12      226.96      244.24     19.27 o
   7  -6  12       31.91       34.60      9.23 o
   8  -6  12       23.76       37.25     10.15 o
 -11  -5  12      111.78      104.44     13.41 o
 -10  -5  12      119.68      120.16      9.41 o
  -9  -5  12       42.71       28.97      5.69 o
  -8  -5  12        1.33        5.90      3.10 o
  -7  -5  12      100.22      109.35      7.63 o
  -6  -5  12      289.31      295.16     10.84 o
  -5  -5  12      445.88      443.03     12.53 o
  -4  -5  12        2.54        3.36      2.85 o
  -3  -5  12       65.74       69.67      4.85 o
  -2  -5  12      552.65      635.07     16.60 o
  -1  -5  12      782.98      850.72     22.57 o
   0  -5  12       47.52       44.20      4.43 o
   1  -5  12      267.47      259.01     11.56 o
   2  -5  12      355.10      347.66     18.94 o
   3  -5  12      117.93      129.86     12.46 o
   4  -5  12      111.98      108.78     12.27 o
   5  -5  12      211.85      193.03     16.48 o
   6  -5  12       88.82       85.31     12.11 o
   7  -5  12       16.20       12.00      7.26 o
   8  -5  12      265.90      269.03     22.39 o
 -11  -4  12       84.06       62.85     22.78 o
 -10  -4  12      139.77      125.71     14.19 o
  -9  -4  12       14.82       21.12      4.69 o
  -8  -4  12        2.08        5.62      3.18 o
  -7  -4  12      498.06      491.64     15.96 o
  -6  -4  12      224.96      227.12      9.33 o
  -5  -4  12      263.23      263.64      9.48 o
  -4  -4  12       87.48       82.61      5.17 o
  -3  -4  12     1857.73     1965.19     27.09 o
  -2  -4  12       16.60       23.04      3.66 o
  -1  -4  12      796.89      856.04     18.86 o
   0  -4  12      227.35      251.75     12.29 o
   1  -4  12       76.48       77.62      9.04 o
   2  -4  12      340.67      356.05     19.16 o
   3  -4  12      762.37      865.16     38.06 o
   4  -4  12      541.42      532.62     25.95 o
   5  -4  12      213.61      204.24     16.82 o
   6  -4  12        9.35        0.00      5.26 o
   7  -4  12      413.88      418.81     26.62 o
   8  -4  12      223.79      217.12     20.08 o
 -12  -3  12       16.19        8.83     10.92 o
 -11  -3  12       41.99       34.03      8.62 o
 -10  -3  12       34.61       37.80      8.27 o
  -9  -3  12       39.19       30.49      5.27 o
  -8  -3  12      105.75      121.59      8.30 o
  -7  -3  12      273.98      302.21     12.25 o
  -6  -3  12      168.82      162.94      7.86 o
  -5  -3  12      303.39      278.13     11.58 o
  -4  -3  12        3.74        5.94      2.41 o
  -3  -3  12      872.75      941.66     17.82 o
  -2  -3  12     2887.61     3199.97     36.24 o
  -1  -3  12     4070.55     4303.96     49.55 o
   0  -3  12       17.61       18.07      2.93 o
   1  -3  12       38.16       48.44      5.80 o
   2  -3  12       41.59       47.28      7.56 o
   3  -3  12      349.62      342.56     19.65 o
   4  -3  12      385.15      359.22     21.34 o
   5  -3  12      506.67      493.89     26.38 o
   6  -3  12      278.43      258.30     20.20 o
   7  -3  12      387.04      344.48     24.29 o
   8  -3  12       20.91       15.48      7.75 o
 -12  -2  12      141.40      128.10     15.85 o
 -11  -2  12       90.22       69.25     11.12 o
 -10  -2  12       35.60       43.35     10.76 o
  -9  -2  12       77.20       77.33      7.22 o
  -8  -2  12      379.70      391.12     14.67 o
  -7  -2  12      810.82      807.91     20.29 o
  -6  -2  12      584.21      559.80     14.51 o
  -5  -2  12       33.89       38.35      3.97 o
  -4  -2  12      500.23      495.88     12.52 o
  -3  -2  12     1358.60     1405.72     24.55 o
  -2  -2  12     7694.49     8017.82     62.99 o
  -1  -2  12     1718.32     1802.55     23.28 o
   0  -2  12       54.70       53.23      5.09 o
   1  -2  12      286.00      288.21     11.44 o
   2  -2  12      873.39      927.21     27.68 o
   3  -2  12      289.00      265.51     21.52 o
   4  -2  12       96.15       95.81     11.27 o
   5  -2  12      453.36      442.86     44.09 o
   6  -2  12      217.38      222.95     18.96 o
   7  -2  12      280.58      281.13     21.99 o
   8  -2  12        9.55        0.00      7.15 o
 -12  -1  12      141.94      144.20     16.01 o
 -11  -1  12      249.81      232.06     19.37 o
 -10  -1  12       50.72       42.84      7.00 o
  -9  -1  12       70.65       83.20      7.22 o
  -8  -1  12      400.44      376.86     14.37 o
  -7  -1  12      817.44      742.90     19.48 o
  -6  -1  12      355.30      347.41     11.32 o
  -5  -1  12       77.08       84.89      5.31 o
  -4  -1  12      822.11      852.99     14.99 o
  -3  -1  12     1097.13     1149.46     17.85 o
  -2  -1  12       95.19      108.65      5.38 o
  -1  -1  12      746.75      802.92     14.83 o
   0  -1  12     1690.26     1773.07     27.59 o
   1  -1  12      759.66      709.61     18.29 o
   2  -1  12     1028.94      962.58     35.87 o
   3  -1  12       61.04       50.37      8.31 o
   4  -1  12       30.61       32.16      7.25 o
   5  -1  12       53.66       33.42      7.98 o
   6  -1  12      279.63      276.04     21.03 o
   7  -1  12      114.42      113.68     14.94 o
 -12   0  12      247.48      269.86     47.44 o
 -11   0  12      374.56      410.17     25.19 o
 -10   0  12       25.42       27.55      8.17 o
  -9   0  12      195.96      196.49     12.81 o
  -8   0  12      115.26      106.09     12.33 o
  -7   0  12      690.48      665.21     21.32 o
  -6   0  12      314.71      295.85     10.05 o
  -5   0  12      836.71      836.80     26.93 o
  -4   0  12     1131.53     1149.28     17.88 o
  -3   0  12      219.81      228.67      8.57 o
  -2   0  12       20.38       24.85      2.72 o
  -1   0  12       13.63       17.88      2.77 o
   0   0  12      697.35      736.57     16.55 o
   1   0  12     1632.46     1646.30     35.20 o
   2   0  12     1029.41      966.12     23.36 o
   3   0  12      382.05      379.99     17.42 o
   4   0  12       48.63       29.45      6.95 o
   5   0  12        1.16        2.38      4.15 o
   6   0  12       11.65        2.72      6.56 o
   7   0  12       16.46        0.00      6.69 o
 -12   1  12       49.22       49.16     10.25 o
 -11   1  12       61.11       43.04     13.27 o
 -10   1  12       42.61       32.06      6.97 o
  -9   1  12      237.61      223.42     18.82 o
  -8   1  12      129.53      131.29     10.73 o
  -7   1  12      351.32      344.09     18.61 o
  -6   1  12      249.90      273.71     13.28 o
  -5   1  12      913.44      874.48     17.51 o
  -4   1  12      272.89      243.82      9.51 o
  -3   1  12      300.04      284.20      8.73 o
  -2   1  12       35.82       36.90      3.40 o
  -1   1  12       97.32      107.38      5.48 o
   0   1  12       55.17       51.68      4.60 o
   1   1  12      375.83      382.71     12.19 o
   2   1  12      399.37      395.64     16.85 o
   3   1  12      213.02      183.77     10.65 o
   4   1  12       32.93       41.37      6.79 o
   5   1  12       83.22       72.93      9.38 o
   6   1  12       18.71       22.77      7.64 o
   7   1  12       41.22       54.00     15.06 o
 -12   2  12        0.49        0.00      6.98 o
 -11   2  12      103.46      113.31     11.04 o
 -10   2  12       13.62        7.23      4.30 o
  -9   2  12       81.80       76.74      8.50 o
  -8   2  12      149.94      156.61     11.20 o
  -7   2  12      610.18      608.90     20.83 o
  -6   2  12      178.47      191.12     13.67 o
  -5   2  12        9.58       11.90      2.74 o
  -4   2  12      106.96      101.69      6.15 o
  -3   2  12       42.22       43.16      4.76 o
  -2   2  12      349.64      312.69      9.73 o
  -1   2  12      768.96      801.57     17.30 o
   0   2  12       13.87        6.82      2.56 o
   1   2  12      136.83      127.11     10.15 o
[truncated: 127,355 more chars]
